# Supplementary material for: Noncoding RNA of Zika Virus Affects Interplay between Wnt-Signaling and Pro-Apoptotic Pathways in the Developing Brain Tissue
Source: Viruses. 2023 Apr 26;15(5):1062. doi: 10.3390/v15051062 (PMC10222578; doi:10.3390/v15051062)
Supplement: Supplementary file 1 [file viruses-15-01062-s001.zip]

Archive with 1 entries (1 files):
- viruses-2344806-supplementary resubmitted proof.xlsx
