# Supplementary material for: Noncoding RNA of Zika Virus Affects Interplay between Wnt-Signaling and Pro-Apoptotic Pathways in the Developing Brain Tissue
Source: Viruses. 2023 Apr 26;15(5):1062. doi: 10.3390/v15051062 (PMC10222578; doi:10.3390/v15051062)
Supplement: Supplementary file 1 [file viruses-15-01062-s001.zip › viruses-2344806-supplementary resubmitted proof.xlsx]

## Sheet: Table S1
Table S1. Sequences of the oligonucleotides used in the study.
FOXG1F	GCA GAC CTT GAG AAC AAC CTA A
FOXG1 R	GCA GAC CTT GAG AAC AAC CTA A
DLX5 F	GGC AGG CTT AAC AGT GAC AT
DLX5 R	AAA CAA GGA CAC AAG CAA ACT C
TBP F	CAG CAA CTT CCT CAA TTC CTT G
TBP R	GCT GTT TAA CTT CGC TTC CG

## Sheet: Table S2
Table S2. Differentially expressed genes in human brain organoids infected with WT ZIKV
							Normalised counts
SYMBOL	ENTREZ	logFC	unshrunk.logFC	logCPM	PValue	FDR	Mock1	Mock2	Mut1	Mut2	WT1	WT2
AFP	174	13.164	13.3462	5.15139	1.23591e-11	1.09856e-07	0.0101333	0.010335	0.148916	0.165359	106.208	106.919
DLX1	1745	-9.29849	-9.30497	6.67366	2.21697e-11	1.09856e-07	187.922	198.194	112.059	113.366	0.294356	0.317569
DLX6-AS1	285987	-11.5617	-11.577	7.73322	2.50752e-11	1.09856e-07	406.851	382.26	240.457	246.48	0.119923	0.13973
DLX6	1750	-9.49028	-9.5043	5.78367	3.93629e-11	1.09856e-07	104.849	99.7533	62.2043	63.0728	0.130825	0.152433
DLX2	1746	-8.51084	-8.52244	5.00174	3.93682e-11	1.09856e-07	61.3773	63.7256	32.9849	33.4262	0.174433	0.165136
IFIT2	3433	6.80906	6.81037	5.99688	4.60833e-11	1.09856e-07	1.53012	1.46757	21.6035	22.2763	164.491	171.996
DLX5	1749	-9.06755	-9.08356	5.14659	4.68124e-11	1.09856e-07	65.4103	68.2936	38.4948	39.7217	0.119923	0.127028
TTR	7276	12.2137	12.3376	4.97277	4.73543e-11	1.09856e-07	0.0202666	0.010335	14.9873	14.6697	80.1085	78.7826
IFITM1	8519	8.0736	8.08218	4.82099	1.03897e-10	2.14246e-07	0.253332	0.2067	22.4438	22.0518	62.3708	62.4087
SPARCL1	8404	7.62809	7.63106	5.82057	1.27185e-10	2.27559e-07	0.719463	0.609764	36.5695	37.7019	131.73	131.918
FOXG1	2290	-12.6331	-12.6748	7.36819	1.34875e-10	2.27559e-07	301.323	312.592	176.497	200.416	0.0436083	0.0508111
MPPED2	744	-4.17199	-4.17215	6.89014	2.06305e-10	3.19068e-07	213.741	211.258	129.621	133.15	11.8615	11.712
COLEC12	81035	6.82664	6.83197	4.06472	2.39611e-10	3.42073e-07	0.385065	0.35139	8.13719	7.76008	41.3298	42.6051
WNT5A	7474	6.28109	6.28395	4.49812	3.42434e-10	4.53945e-07	0.689063	0.682109	14.3704	13.1461	52.7116	54.1392
GABRB2	2561	-4.26368	-4.26391	6.34167	3.98432e-10	4.92966e-07	160.106	154.508	76.0642	79.1835	8.03484	8.34572
SLA	6503	-7.4461	-7.46204	3.43251	5.29154e-10	5.78628e-07	21.9081	21.5485	10.0731	10.6302	0.119923	0.127028
ZNF506	440515	-4.64975	-4.65063	5.12315	5.70323e-10	5.78628e-07	54.8413	54.2587	46.0789	49.2771	2.14771	2.19758
HERC5	51191	7.39655	7.39968	5.3856	5.78407e-10	5.78628e-07	0.689063	0.568425	17.838	19.4297	105.26	107.224
ZNF559	84527	-8.33834	-8.37171	3.52544	6.35673e-10	5.78628e-07	19.8612	19.0164	14.498	15.2721	0.0545104	0.0635139
PAX7	5081	6.32165	6.32626	3.79314	6.48741e-10	5.78628e-07	0.435731	0.4134	7.45644	6.87422	33.6111	34.5388
GAD2	2572	-5.11736	-5.11821	5.47964	6.71179e-10	5.78628e-07	80.4278	77.5848	54.5777	50.2338	2.31124	2.23569
MPPED1	758	-5.11132	-5.11295	4.55837	6.89913e-10	5.78628e-07	42.3267	39.738	28.9748	27.615	1.16652	1.20676
OAS1	4938	9.78537	9.87922	3.19744	7.17088e-10	5.78628e-07	0.0202666	0.02067	7.93509	8.63412	19.0896	19.4606
AMBN	258	-10.658	-10.818	3.45187	9.02062e-10	6.83293e-07	22.1513	20.2152	11.7112	11.1854	0.0109021	0.0127028
PROX1	5629	3.70662	3.70711	4.47924	9.20433e-10	6.83293e-07	3.66825	3.82395	14.1789	14.4217	48.4707	49.3757
C2orf72	257407	-3.44606	-3.44645	5.00833	9.94182e-10	7.09654e-07	50.8995	51.3752	40.9625	40.1823	4.63339	4.75084
RSPO1	284654	7.34463	7.35074	4.46061	1.107e-09	7.60917e-07	0.273599	0.37206	13.5407	12.8153	53.224	52.0305
FOXJ1	2302	3.92134	3.92199	4.1855	1.35029e-09	8.95004e-07	2.82718	2.85246	8.96687	8.56325	42.3328	43.761
PCDH20	64881	-3.33739	-3.33783	4.42078	1.54399e-09	9.881e-07	41.3742	41.0299	18.6783	18.9218	4.01197	4.1411
CNTNAP5	129684	-3.73605	-3.73617	6.88741	1.69809e-09	1.00298e-06	206.83	202.101	130.227	140.166	15.1539	15.5355
ID1	3397	5.79422	5.79505	5.7267	1.72254e-09	1.00298e-06	2.49279	2.22202	24.2095	27.1307	128.699	133.15
CBLN1	869	4.60697	4.60746	5.35535	1.76489e-09	1.00298e-06	4.13438	3.67926	24.2839	23.1621	94.5756	95.9313
SFRP1	6422	-5.74385	-5.74397	8.85197	1.8328e-09	1.00298e-06	800.772	821.549	521.248	598.235	14.6633	15.6117
ARMC3	219681	5.78276	5.78899	2.80788	1.88902e-09	1.00298e-06	0.324265	0.299715	3.56335	3.44892	17.2471	17.2631
ZNF300	91975	-3.21067	-3.21083	6.05713	1.93174e-09	1.00298e-06	105.609	100.714	86.6585	83.9435	11.2182	11.0641
CCDC80	151887	4.28027	4.28155	3.6133	1.9545e-09	1.00298e-06	1.46933	1.48824	6.37148	6.70886	28.5308	28.9877
MSX1	4487	6.75008	6.75306	4.81379	2.05012e-09	1.00298e-06	0.64853	0.671774	11.5516	13.654	71.9429	70.4496
GSX2	170825	-4.87717	-4.87818	4.90297	2.05362e-09	1.00298e-06	53.9597	56.9665	30.7937	33.6624	1.82065	1.95623
C1orf61	10485	-2.87918	-2.87925	6.84685	2.29798e-09	1.08219e-06	177.91	178.423	140.651	144.937	24.0173	24.4147
FOXG1-AS1	103695363	-10.047	-10.2069	3.01374	2.33243e-09	1.08219e-06	14.0042	13.7352	9.60508	10.772	0.0109021	0.0127028
PMP2	5375	-6.48894	-6.5048	3.11655	2.52448e-09	1.14273e-06	11.5925	10.7897	14.3385	14.8115	0.119923	0.127028
LINC02381	400043	5.60332	5.60506	4.46485	2.5972e-09	1.14765e-06	1.03359	1.19886	10.4348	11.3744	52.5153	56.1081
DDX60	55601	4.76505	4.76598	4.7637	2.80618e-09	1.21116e-06	2.00639	2.07733	22.5182	25.4063	56.2875	54.8125
ID3	3399	5.9701	5.97159	5.05183	2.96589e-09	1.235e-06	1.41866	1.19886	17.0828	15.154	81.7111	82.6188
LINC01551	387978	-11.8436	-11.877	6.89817	2.99451e-09	1.235e-06	219.517	221.923	120.271	153.477	0.0545104	0.0635139
NKD1	85407	3.54131	3.5417	4.62848	3.64814e-09	1.47186e-06	4.53971	4.86778	14.4874	15.0831	53.671	55.8795
DMBX1	127343	7.98851	8.02668	2.36098	4.08824e-09	1.61387e-06	0.0607997	0.04134	2.04228	2.13786	13.1043	13.5793
IFITM3	10410	4.00083	4.00125	5.11146	4.2695e-09	1.61387e-06	4.58024	4.3717	28.9216	26.2921	69.9478	73.422
CAT	847	-7.14555	-7.16148	3.38501	4.30345e-09	1.61387e-06	17.8751	17.3524	12.8706	14.0201	0.141727	0.101622
ISL1	3670	-3.42991	-3.4308	3.74764	4.4274e-09	1.61387e-06	21.9892	21.9515	16.0297	16.2406	2.00598	2.07055
CXCL10	3627	12.2851	12.6289	3.55662	4.43491e-09	1.61387e-06	0	0.010335	3.12724	2.82292	31.9213	32.9002
GRM8	2918	3.00964	3.01001	4.30731	4.56208e-09	1.62192e-06	4.80317	4.58874	16.9658	16.843	37.5686	38.0956
OASL	8638	7.99125	8.01522	2.91457	4.7335e-09	1.62192e-06	0.101333	0.0620099	1.47852	1.41737	21.1609	21.1882
CACHD1	57685	2.56255	2.56258	7.02621	4.79882e-09	1.62192e-06	44.0392	43.593	89.19	87.6286	257.017	260.686
ISG15	9636	4.74909	4.74974	5.39732	5.05122e-09	1.62192e-06	2.98932	2.90413	41.0583	47.4699	78.2225	80.345
IRF1	3659	4.13005	4.13111	3.65598	5.05884e-09	1.62192e-06	1.86452	1.67427	5.09505	5.11433	30.5694	31.4521
MEIS2	4212	-3.07916	-3.07918	9.05675	5.1054e-09	1.62192e-06	901.223	907.33	566.285	606.101	105.859	108.139
ATF3	467	4.17487	4.17507	6.0726	5.13046e-09	1.62192e-06	9.96101	8.78474	23.9967	22.5716	166.377	172.288
IFI6	2537	4.90662	4.90692	6.69121	5.21306e-09	1.62192e-06	6.6981	6.10798	103.784	119.319	190.71	193.514
FGD3	89846	-4.25944	-4.2609	3.93106	5.33831e-09	1.62192e-06	24.1172	25.0624	20.4015	19.0636	1.34096	1.21947
ZNF558	148156	12.2605	12.3844	5.03117	5.40455e-09	1.62192e-06	0	0.031005	15.8702	16.3115	83.4337	80.7134
ARX	170302	-3.85186	-3.85244	4.69982	5.4364e-09	1.62192e-06	43.715	48.0474	29.3896	28.0875	3.1289	3.2265
GRAMD2B	65983	5.57195	5.58002	2.22685	5.54791e-09	1.62192e-06	0.243199	0.237705	2.44648	2.26779	11.4472	11.5595
IFIT3	3437	3.85174	3.85227	4.61293	5.59313e-09	1.62192e-06	3.67838	3.3382	18.5719	19.9849	50.1387	51.2176
NHLH1	4807	6.02959	6.03246	4.366	5.7194e-09	1.63277e-06	0.739729	0.620099	15.5298	17.9061	43.5538	45.514
MAF	4094	3.68811	3.68846	4.94799	5.80648e-09	1.63277e-06	4.92477	5.48788	20.8163	19.8549	66.6772	67.5533
FGB	2244	10.2427	10.4247	2.25677	6.37678e-09	1.76637e-06	0.0101333	0.010335	0.297832	0.389776	13.9438	14.189
SLCO5A1	81796	-2.55868	-2.55876	6.4132	6.57691e-09	1.78844e-06	128.257	129.673	102.475	106.881	21.7388	22.0393
LCN9	392399	-4.36574	-4.36867	3.07219	6.66959e-09	1.78844e-06	13.5989	13.0841	10.839	11.3507	0.632321	0.660544
ZC3HAV1	56829	3.93501	3.93533	5.33542	6.84979e-09	1.78844e-06	5.41117	5.90128	27.5388	30.4734	85.9739	87.0775
ARHGAP10	79658	5.19603	5.20004	2.87288	6.86128e-09	1.78844e-06	0.466131	0.49608	4.08455	3.66153	17.9339	17.4282
SPAG6	9576	6.06507	6.0746	2.4918	6.9383e-09	1.78844e-06	0.212799	0.196365	3.1166	2.76386	13.5622	14.0239
IFIT1	3434	3.36045	3.36055	6.73799	7.72046e-09	1.9433e-06	18.7972	17.7762	109.443	118.858	183.984	191.685
LRP1B	53353	3.17202	3.17212	6.39686	7.74851e-09	1.9433e-06	17.9866	16.722	76.4152	81.6875	155.54	157.324
CFAP47	286464	4.83433	4.8366	3.3682	8.10496e-09	2.0056e-06	0.800529	0.888809	6.40339	5.72852	24.0718	24.1861
SCUBE2	57758	4.09047	4.09172	3.52974	8.76723e-09	2.07429e-06	1.43893	1.55025	8.07337	7.38211	25.3255	25.6342
HS6ST2	90161	-2.4949	-2.49497	6.45615	8.86714e-09	2.07429e-06	138.117	139.119	101.965	98.1171	24.2353	24.9482
HOXA5	3202	14.1709	1.44269e+08	3.42279	8.91848e-09	2.07429e-06	0	0	6.74377	6.94509	24.7913	26.0153
SLIT2	9353	2.4041	2.40415	6.48433	8.98936e-09	2.07429e-06	31.9502	31.9868	66.1612	68.7186	168.688	169.747
GAD1	2571	-3.46202	-3.46211	7.00078	9.01942e-09	2.07429e-06	210.874	235.297	138.364	143.059	20.0489	20.4388
SLC32A1	140679	-4.36549	-4.36657	4.38576	9.13079e-09	2.07429e-06	36.9054	35.8107	25.9858	22.855	1.70073	1.8292
HIST1H4L	8368	-7.90942	-7.92141	4.34343	9.16493e-09	2.07429e-06	41.6275	38.0224	22.7735	18.662	0.163531	0.165136
SYT6	148281	-3.34386	-3.34431	4.66859	9.34139e-09	2.08876e-06	41.6376	38.5909	32.3467	31.8081	3.81573	4.09029
FZD8	8325	-3.31476	-3.31493	6.03715	9.58214e-09	2.11708e-06	104.717	109.789	75.3515	82.2899	10.5096	11.0514
LEF1	51176	3.65374	3.65411	4.82877	9.86115e-09	2.15309e-06	5.15784	4.67142	17.7529	19.288	61.0844	62.6755
AACSP1	729522	6.76795	6.79518	1.65698	1.00571e-08	2.17034e-06	0.0810662	0.0620099	1.4998	1.47642	7.89311	8.01545
FBN2	2201	4.14957	4.1499	5.38021	1.10031e-08	2.3472e-06	5.49224	5.70492	18.4975	21.5794	98.9582	99.8057
NFKBIZ	64332	3.30972	3.31031	3.59685	1.15041e-08	2.42619e-06	2.99945	3.01782	3.62717	3.37806	29.4465	30.2453
FST	10468	4.32021	4.32262	2.69695	1.25521e-08	2.61746e-06	0.810662	0.754454	2.94641	3.18907	15.5464	15.7768
RIPOR2	9750	-2.51569	-2.51577	6.32869	1.29577e-08	2.67202e-06	123.504	131.43	90.8387	91.6091	22.3711	22.2044
NR2F1-AS1	441094	3.16607	3.16636	4.96224	1.31504e-08	2.68195e-06	6.40423	5.73592	32.6445	33.3199	54.2815	54.7235
ILDR2	387597	3.85217	3.8523	6.63346	1.37248e-08	2.75052e-06	13.7813	15.6265	67.7993	73.892	208.491	216.227
BTBD11	121551	3.19508	3.19582	3.43676	1.3783e-08	2.75052e-06	2.45225	2.32537	8.21165	8.27978	21.717	22.0647
HIST1H3E	8353	-6.23799	-6.24007	5.21732	1.44548e-08	2.77004e-06	73.5169	69.3064	43.3771	34.7373	0.937579	0.952708
EIF1AY	9086	14.169	1.44269e+08	3.32334	1.44586e-08	2.77004e-06	0	0	4.5313	4.94897	25.3801	25.3547
KCNA2	3737	-2.66581	-2.66603	5.02288	1.45498e-08	2.77004e-06	47.3325	45.629	43.526	43.6549	7.10816	7.54545
GJA1	2697	4.07297	4.0732	5.84524	1.48123e-08	2.77004e-06	8.52209	7.76158	29.1875	25.489	134.052	140.073
UNC13C	440279	-2.33778	-2.33791	5.43484	1.48594e-08	2.77004e-06	63.029	61.9376	55.4712	54.1079	12.3085	12.4106
MOXD1	26002	-5.41375	-5.41423	6.48806	1.50946e-08	2.77004e-06	168.516	171.458	84.7332	105.547	4.04467	3.92516
KCNH7	90134	-2.64215	-2.64234	5.27718	1.52467e-08	2.77004e-06	57.2328	53.6903	51.5249	52.1827	8.96151	8.80302
HIST1H3I	8354	-7.28761	-7.29142	5.4666	1.5269e-08	2.77004e-06	87.4705	74.4326	55.8541	46.1471	0.490594	0.546219
BMP4	652	5.65559	5.67073	1.36656	1.52863e-08	2.77004e-06	0.121599	0.134355	1.11687	1.15752	6.45404	6.58004
PARP9	83666	4.23685	4.23831	3.88582	1.53734e-08	2.77004e-06	1.24639	1.34355	17.4551	19.8549	24.0173	24.8593
LOC644554	644554	-7.31861	-7.40038	1.28536	1.55444e-08	2.77393e-06	3.93171	3.99964	3.16978	3.20088	0.0218042	0.0254055
ARMCX1	51309	-2.36733	-2.36743	5.82074	1.58184e-08	2.77833e-06	86.3254	85.8528	67.6717	65.624	16.3749	16.9963
PARP14	54625	4.88684	4.88736	5.67208	1.58685e-08	2.77833e-06	3.46558	3.82395	37.7821	45.273	106.284	109.434
NTN4	59277	-3.07798	-3.07839	4.42498	1.60521e-08	2.78422e-06	36.3379	34.9219	23.3692	25.5126	4.21911	4.21732
HMCN1	83872	3.04095	3.04155	3.53155	1.64433e-08	2.80427e-06	2.92852	2.83179	7.967	8.3034	23.6139	23.8177
SLC6A1	6529	-3.056	-3.05616	5.85823	1.64699e-08	2.80427e-06	88.6459	93.325	75.2664	68.6359	10.804	11.0768
TAC1	6863	-4.45651	-4.45696	5.56388	1.67359e-08	2.82365e-06	91.5846	94.1828	40.7604	48.4739	4.34993	4.103
EFCC1	79825	5.21912	5.22958	1.6772	1.71681e-08	2.87047e-06	0.192532	0.175695	2.58476	2.4922	6.75929	7.06274
TNFAIP3	7128	3.4802	3.48066	4.17377	1.73309e-08	2.87181e-06	3.94185	3.93763	6.69058	5.88207	43.3249	44.6375
TRIL	9865	3.00131	3.00175	3.95034	1.79755e-08	2.95008e-06	4.09384	3.87562	10.7858	10.2405	31.3217	32.5191
RSPO2	340419	8.98414	8.9938	5.48028	1.81211e-08	2.95008e-06	0.243199	0.16536	33.4423	25.5126	103.123	105.509
LIN28A	79727	4.02849	4.02908	4.26571	1.96201e-08	3.16635e-06	3.40478	2.8938	3.06341	3.35443	50.7383	52.1195
NOL4	8715	-2.1482	-2.14829	5.90889	2.0585e-08	3.29311e-06	74.8039	76.4169	87.9562	86.9672	17.04	17.0725
ID2	3398	2.6608	2.66089	5.92811	2.07605e-08	3.29311e-06	20.1348	18.5616	40.2179	41.765	121.809	122.925
OAS3	4940	7.95338	7.97168	3.57583	2.14487e-08	3.37345e-06	0.0709329	0.14469	8.23293	9.27193	27.0699	26.8918
C9orf64	84267	4.79459	4.79837	2.55781	2.2043e-08	3.38055e-06	0.455998	0.55809	3.06341	3.16545	13.9765	14.2271
EDIL3	10085	3.58732	3.5876	5.35284	2.21649e-08	3.38055e-06	6.06983	7.07947	37.8566	36.2255	78.3751	79.6845
SERTAD4	56256	-2.77659	-2.7768	5.1046	2.21679e-08	3.38055e-06	57.3442	52.5328	39.7606	40.4658	7.98033	8.05356
TENT5A	55603	3.93598	3.93663	4.15711	2.22225e-08	3.38055e-06	3.09065	2.63542	7.13733	6.61437	43.0305	44.6756
XBP1	7494	3.02309	3.02313	7.24055	2.27005e-08	3.42519e-06	42.4686	38.5495	81.2124	86.5892	326.201	332.432
METAP1D	254042	-4.07381	-4.0742	5.52685	2.3447e-08	3.50929e-06	82.1404	79.9722	47.9084	56.6474	4.6879	4.94138
RBM20	282996	4.64553	4.65001	2.20382	2.39421e-08	3.55473e-06	0.445864	0.403065	2.92514	2.64575	10.4987	10.8228
IFIH1	64135	6.53133	6.53398	4.84705	2.41998e-08	3.56448e-06	0.861329	0.620099	15.3809	18.5557	68.3779	69.0523
SIX3	6496	-4.71251	-4.71474	3.81869	2.56431e-08	3.74732e-06	23.1039	21.9102	20.3909	17.221	0.839461	0.876491
LINC00928	283761	-3.77772	-3.77886	3.67921	2.59795e-08	3.76682e-06	22.6175	21.4761	13.7428	15.4965	1.63531	1.57514
PARM1	25849	3.66891	3.66993	3.44622	2.67289e-08	3.84544e-06	1.89492	1.66393	8.14783	8.48057	22.153	23.1572
JAG1	182	2.86951	2.86959	6.34666	3.133e-08	4.47272e-06	20.5199	23.1194	63.5658	62.246	158.811	160.118
MLC1	23209	-3.84089	-3.84259	3.62191	3.21124e-08	4.54942e-06	15.1898	15.9469	21.4226	18.8746	1.09021	1.07974
ISLR2	57611	-3.9119	-3.91197	7.74856	3.23718e-08	4.55142e-06	360.826	414.63	243.839	219.16	25.0094	26.5107
CGNL1	84952	4.60959	4.61402	2.10461	3.31006e-08	4.59236e-06	0.415464	0.444405	1.86145	2.13786	10.5096	10.5433
UNC5C	8633	4.48724	4.48808	4.68154	3.32929e-08	4.59236e-06	2.03679	2.47006	22.5714	25.9024	50.1387	50.9635
SLITRK6	84189	-3.9991	-3.99923	7.06194	3.3552e-08	4.59236e-06	265.674	221.076	142.289	141.855	14.7941	15.6498
MTHFD2	10797	2.01314	2.01318	6.45682	3.36527e-08	4.59236e-06	39.7326	40.1101	62.5979	62.3405	159.378	162.926
GRIA2	2891	-2.21816	-2.21817	8.51573	3.42175e-08	4.63122e-06	518.368	537.275	454.843	458.412	112.51	114.363
DHX58	79132	5.40315	5.4074	2.87398	3.44365e-08	4.63122e-06	0.52693	0.382395	2.26565	2.32684	19.2204	19.4098
LINC00461	645323	-2.44277	-2.44278	8.31086	3.53804e-08	4.72393e-06	479.72	471.617	376.183	402.544	86.5299	88.4494
VWDE	221806	4.89163	4.90262	1.00112	3.68799e-08	4.88895e-06	0.172266	0.175695	0.680759	0.649626	5.12398	5.28435
MECOM	2122	5.37616	5.37717	5.10811	3.81562e-08	5.02228e-06	1.61119	2.24269	21.1248	22.0518	79.1055	80.9548
GREM2	64388	3.84464	3.84615	3.19207	3.93329e-08	5.11873e-06	1.16533	1.29187	8.07337	9.05933	17.4978	17.8347
SLIT3	6586	3.78616	3.78724	3.4257	3.94406e-08	5.11873e-06	1.71252	1.70527	7.52026	6.44901	23.3959	23.7923
GPR149	344758	-3.73547	-3.73864	2.25315	4.21274e-08	5.40305e-06	7.96476	7.54454	5.69072	5.95294	0.577811	0.584327
DDX58	23586	4.01785	4.01805	6.11626	4.22136e-08	5.40305e-06	8.73489	9.51853	46.398	55.9859	147.789	147.924
FREM2	341640	2.67147	2.67158	5.46323	4.29481e-08	5.40503e-06	14.3487	15.0064	25.3051	23.0913	91.861	95.1692
LGR4	55366	2.31542	2.31548	6.17092	4.29823e-08	5.40503e-06	29.579	28.1318	44.9833	42.391	142.12	145.155
GABRA4	2557	7.87798	8.05942	0.19793	4.31027e-08	5.40503e-06	0.0101333	0.010335	0.712669	0.720494	2.70372	2.7565
RSPO3	84870	8.23688	8.24856	4.36112	4.37103e-08	5.40816e-06	0.0911995	0.24804	10.456	9.92156	50.5857	52.1703
PTPN14	5784	2.74243	2.74275	4.08978	4.37106e-08	5.40816e-06	5.10717	5.42587	10.1901	11.02	34.9957	35.5042
ADAMTS15	170689	4.12659	4.12836	3.10965	4.43253e-08	5.44791e-06	1.10453	1.01283	6.8395	5.89388	18.1629	18.8763
PIFO	128344	6.09834	6.1035	3.37073	4.52092e-08	5.48827e-06	0.455998	0.299715	4.96741	4.45289	25.718	26.3201
LDB2	9079	-2.09905	-2.09917	5.21795	4.54773e-08	5.48827e-06	53.5645	52.0263	46.2278	46.5841	12.2103	12.436
WLS	79971	4.94861	4.94874	7.57032	4.57817e-08	5.48827e-06	14.7034	14.7894	112.921	87.2743	454.148	456.677
TTYH2	94015	2.85211	2.85268	3.46578	4.6033e-08	5.48827e-06	2.86772	3.09016	8.7435	8.62231	21.1609	21.8742
DRP2	1821	-2.20477	-2.2049	5.22696	4.61323e-08	5.48827e-06	56.8173	55.7366	44.728	42.7336	12.0686	12.3471
DMKN	93099	4.84687	4.85725	1.18422	4.65131e-08	5.49833e-06	0.172266	0.196365	1.36152	1.28744	5.40743	5.27165
SLC30A8	169026	-3.14656	-3.14803	2.86965	4.70502e-08	5.52661e-06	10.6703	10.6554	9.63699	10.2168	1.19923	1.20676
PRTG	283659	2.48454	2.48458	6.5849	4.76227e-08	5.52756e-06	33.1966	36.3172	59.4494	58.0411	191.582	197.465
POU3F3	5455	-2.02216	-2.02224	5.50835	4.76539e-08	5.52756e-06	72.4631	73.2131	45.6853	45.5919	17.7377	18.1269
BCL11B	64919	-3.88609	-3.8862	7.29758	4.83689e-08	5.57564e-06	288.464	240.103	196.42	182.864	17.5851	18.165
P2RX3	5024	4.49	4.49152	3.80606	4.91654e-08	5.62285e-06	1.17546	1.31254	11.5729	14.0201	27.6913	28.2637
BST2	684	5.34918	5.35631	2.38195	4.98429e-08	5.62285e-06	0.283732	0.258375	4.72276	3.88594	10.8476	11.369
PMAIP1	5366	4.12226	4.1226	5.21742	5.01067e-08	5.62285e-06	6.07997	4.82644	11.1581	11.2917	93.1365	96.8967
IGFBP3	3486	4.53681	4.54299	1.47146	5.0222e-08	5.62285e-06	0.324265	0.28938	0.936043	0.874042	6.94463	7.36761
FREM1	158326	4.24629	4.24707	4.22957	5.02933e-08	5.62285e-06	2.30025	2.53207	7.2437	8.88216	45.5707	46.1746
SOX1-OT	100505996	-3.79047	-3.79195	3.32078	5.13398e-08	5.70549e-06	17.6623	16.7944	10.5411	12.1539	1.24284	1.24487
GRIN2B	2904	-2.45855	-2.45868	5.83754	5.41607e-08	5.98315e-06	68.3692	70.7947	92.9555	85.4199	12.5265	12.7917
KIT	3815	2.00631	2.0064	5.22692	5.49423e-08	6.03357e-06	16.2943	16.474	30.3576	29.9537	65.2599	66.3974
SDC2	6383	2.68491	2.68498	6.07394	5.76124e-08	6.26966e-06	21.8068	22.3753	40.2073	35.7649	140.037	144.088
SP5	389058	4.10664	4.11243	1.34034	5.78999e-08	6.26966e-06	0.324265	0.320385	1.77635	1.67722	5.54916	5.60192
ZNF354C	30832	-3.43219	-3.43239	5.96346	5.83503e-08	6.26966e-06	99.2555	95.826	79.67	81.2505	8.20927	9.88276
TBX3	6926	5.5626	5.58356	0.766265	5.85379e-08	6.26966e-06	0.0911995	0.0930149	0.585027	0.673249	4.34993	4.48408
ZNRF3	84133	2.18644	2.18654	5.20046	5.87813e-08	6.26966e-06	15.4026	15.6989	24.603	23.3865	69.7079	71.8723
POTEE	445582	8.95535	8.97937	3.97035	5.95916e-08	6.31977e-06	0.131733	0.031005	5.88218	5.56316	42.0821	40.5218
NR2F1	7025	2.92443	2.92452	6.50566	6.08278e-08	6.38847e-06	19.5066	19.0164	114.495	99.7471	144.442	148.038
TGFBR3	7049	3.23243	3.23423	2.14579	6.09278e-08	6.38847e-06	0.972795	0.992159	3.05278	3.10639	9.17956	9.31113
TENM2	57451	2.32403	2.32415	5.26693	6.23815e-08	6.50415e-06	12.849	13.5802	35.1229	37.1704	65.4561	66.8928
FRY	10129	-1.91276	-1.91278	7.26411	6.38176e-08	6.61671e-06	210.093	210.327	195.176	194.781	55.9277	55.7271
CYYR1	116159	4.71393	4.71574	3.62346	6.44462e-08	6.64476e-06	1.06399	1.04383	7.31816	9.26012	27.4078	27.9842
EPSTI1	94240	6.81345	6.84518	1.82764	6.57239e-08	6.73906e-06	0.0506664	0.0723449	3.21233	3.92138	7.02094	7.10085
MX1	4599	7.28481	7.28638	6.75368	6.89569e-08	7.03171e-06	1.21599	1.29187	103.89	149.757	196.913	194.518
WARS	7453	2.11091	2.11095	6.30403	6.98328e-08	7.08212e-06	33.9566	35.7074	52.9822	50.5527	150.198	150.731
CABP7	164633	3.54119	3.54394	1.90177	7.09595e-08	7.15727e-06	0.689063	0.630434	2.87195	2.89379	7.70778	7.68518
CDKN2C	1031	-2.62137	-2.62193	3.47787	7.16791e-08	7.19077e-06	18.7263	17.8485	12.2217	11.8114	2.93266	3.01056
RIMBP2	23504	3.26665	3.26806	2.55708	7.26307e-08	7.24706e-06	1.32746	1.19886	4.29729	4.21666	11.9705	12.3725
ZNF562	54811	3.01979	3.02007	4.58787	7.37367e-08	7.31807e-06	5.91783	6.40769	14.9873	17.0911	50.3458	49.6297
SLC4A4	8671	-2.89209	-2.89228	5.32043	7.46083e-08	7.33916e-06	68.1868	61.4829	44.0153	48.2967	8.68896	8.77761
PEG10	23089	-2.16908	-2.16908	10.4763	7.47401e-08	7.33916e-06	2297.99	2153.38	1554.78	1551.13	484.053	505.723
NR2F2	7026	5.48227	5.48349	5.2482	7.66853e-08	7.49054e-06	1.29706	1.88097	39.1224	43.7966	70.1004	71.9612
SESN2	83667	2.29473	2.29481	5.7958	7.81065e-08	7.58942e-06	20.7834	22.3443	38.2608	40.3713	105.347	106.271
SOX13	9580	3.82102	3.82162	4.26979	7.96695e-08	7.66551e-06	2.76638	3.40021	11.8495	10.6775	43.0741	44.0913
HERC6	55008	3.48666	3.48919	2.28425	7.97219e-08	7.66551e-06	0.709329	0.723449	5.58435	6.16554	8.03484	8.05356
MGST1	4257	4.27918	4.28096	3.14459	8.01288e-08	7.66551e-06	1.00319	1.11618	4.45684	5.40961	20.9538	20.2355
TNFRSF10D	8793	2.49155	2.49171	4.85601	8.05832e-08	7.66946e-06	11.177	10.2213	16.5403	15.532	59.8961	60.4652
IGFBP7	3490	3.81238	3.81477	2.32755	8.18537e-08	7.75063e-06	0.759996	0.785459	3.20169	3.70877	10.8476	10.899
SLC3A2	6520	1.92012	1.92014	7.63262	8.28628e-08	7.79793e-06	98.5765	96.8595	127.227	128.413	368.6	371.048
SULF1	23213	5.16126	5.16224	5.04423	8.31937e-08	7.79793e-06	1.85439	2.07733	30.315	23.0913	69.6861	71.072
LOC440910	440910	7.07556	7.12295	1.17766	8.45885e-08	7.88884e-06	0.0303998	0.051675	0.989228	1.16933	5.89803	5.513
APOB	338	6.03557	6.0408	3.11651	8.71722e-08	8.06766e-06	0.445864	0.299715	1.03177	1.28744	24.0391	25.1134
DKK1	22943	5.75463	5.78605	0.405157	8.78243e-08	8.06766e-06	0.0607997	0.0620099	0.585027	0.507889	3.34694	3.42975
ADGRG2	10149	4.56486	4.57608	0.816915	8.80362e-08	8.06766e-06	0.172266	0.16536	1.15942	1.06302	3.99016	4.06489
INHBA-AS1	285954	-4.77558	-4.78315	2.12512	8.82448e-08	8.06766e-06	7.42769	6.48004	6.02046	5.44505	0.239846	0.266758
MAB21L1	4081	5.07084	5.07178	5.16951	8.88073e-08	8.07928e-06	1.73279	2.35638	40.0903	34.4184	67.6802	69.7636
ITGB5	3693	3.09157	3.0924	3.07652	9.09319e-08	8.18246e-06	1.98612	2.25303	5.07378	5.23244	17.923	18.2285
ZNF583	147949	-2.00473	-2.00491	4.5702	9.09484e-08	8.18246e-06	33.146	33.2063	30.2299	29.1623	8.27468	8.2568
NEK7	140609	2.28023	2.28028	6.36373	9.16525e-08	8.18246e-06	33.4297	30.4882	59.5664	60.179	153.054	157.451
SCRG1	11341	-3.13215	-3.1328	3.81678	9.19371e-08	8.18246e-06	25.1609	22.83	14.6576	16.1225	2.81274	2.65488
WDR72	256764	4.95016	4.95593	2.11173	9.25647e-08	8.18246e-06	0.324265	0.341055	2.6273	2.09061	10.357	10.2892
SMOC1	64093	-1.91447	-1.91456	5.2243	9.27385e-08	8.18246e-06	62.0765	61.5242	34.1549	33.4616	16.2986	16.4882
NEUROD1	4760	4.57615	4.58566	1.89543	9.30276e-08	8.18246e-06	0.222932	0.175695	6.41402	5.94112	4.75331	4.82705
FAM19A5	25817	-10.2637	-10.5677	2.434	9.36459e-08	8.19799e-06	8.76529	9.03278	7.86064	6.4372	0.0109021	0
NRXN3	9369	-3.66226	-3.66235	7.24717	9.51361e-08	8.28934e-06	240.108	258.561	168.02	205.14	19.6456	19.7401
GABRA1	2554	-3.76447	-3.76562	3.57268	9.58236e-08	8.31024e-06	22.3337	21.1661	13.1684	11.1736	1.52629	1.67677
APOA1	335	4.81403	4.81987	1.72128	9.71929e-08	8.38446e-06	0.324265	0.33072	0.319106	0.42521	9.45211	9.04437
PLXDC2	84898	2.25976	2.25983	5.73175	9.76653e-08	8.38446e-06	19.8308	19.7708	46.8022	42.8163	93.9542	95.7154
NAP1L3	4675	12.9095	13.0917	5.14259	9.8174e-08	8.38446e-06	0	0.02067	13.562	19.8786	87.3802	91.2948
COL23A1	91522	4.48196	4.49169	1.04059	9.84866e-08	8.38446e-06	0.192532	0.196365	1.66999	1.57091	4.57888	4.16651
NPTX2	4885	2.56298	2.56348	3.68866	9.96049e-08	8.44095e-06	3.32372	3.24519	15.4979	16.5005	18.8933	19.9434
FAM89A	375061	3.49439	3.49643	2.15579	1.00556e-07	8.46199e-06	0.851195	0.919814	2.65921	2.39771	9.89909	10.086
TENM3-AS1	90768	2.34921	2.34953	3.72724	1.0117e-07	8.46199e-06	4.95517	5.07448	9.44553	8.91759	25.5327	25.5834
WNT5B	81029	-2.23459	-2.23489	4.00779	1.01221e-07	8.46199e-06	24.7759	25.5068	17.7423	17.5281	5.2112	5.47489
MSX2	4488	7.53178	7.54504	3.38789	1.0489e-07	8.72941e-06	0.192532	0.10335	3.14851	4.13398	27.3533	28.0477
TANC1	85461	2.59402	2.5943	4.22262	1.06382e-07	8.81403e-06	6.0293	5.75659	15.349	13.7603	35.5844	35.5932
JPH1	56704	-4.43631	-4.43782	4.04781	1.07038e-07	8.82896e-06	25.7588	28.7209	18.7953	23.1385	1.22103	1.29568
SAMD11	148398	3.99246	3.99399	3.00408	1.08025e-07	8.86699e-06	1.08426	1.34355	3.75481	3.40168	19.0568	19.6131
CHRDL1	91851	-2.4772	-2.4773	5.84405	1.08921e-07	8.86699e-06	98.2928	87.5994	61.864	63.2145	16.6039	16.7804
GNG4	2786	-1.80879	-1.80882	6.83159	1.09351e-07	8.86699e-06	167.351	168.791	125.749	125.283	48.1545	47.7878
LINC01102	150568	-4.84049	-4.84319	3.48111	1.0941e-07	8.86699e-06	19.4356	21.2797	10.8602	13.6776	0.73044	0.68595
FEZF1	389549	-3.29446	-3.29524	4.13904	1.10935e-07	8.93557e-06	21.1583	23.7395	26.6028	29.3867	2.19132	2.38812
FHAD1	114827	3.802	3.80495	2.06062	1.11219e-07	8.93557e-06	0.577597	0.671774	3.05278	3.34262	8.75438	8.7014
TNFRSF11B	4982	6.76729	6.82124	0.754961	1.14641e-07	9.17078e-06	0.0303998	0.04134	1.10623	0.897665	4.09918	4.00137
NPY	4852	-3.43141	-3.43333	2.72625	1.16173e-07	9.25344e-06	10.1535	10.118	9.21152	8.05536	0.948482	0.927302
CAVIN1	284119	4.69996	4.70727	1.51384	1.18308e-07	9.38323e-06	0.293865	0.22737	1.47852	1.59454	6.61757	7.01193
TCTEX1D1	200132	5.7896	5.81185	0.96832	1.24413e-07	9.77429e-06	0.0810662	0.0930149	0.829675	1.0394	4.80782	4.96678
GDF6	392255	5.41908	5.43417	1.1233	1.2481e-07	9.77429e-06	0.151999	0.10335	0.882859	0.956722	5.50555	5.55111
TRPM3	80036	4.75589	4.75619	6.15046	1.24852e-07	9.77429e-06	6.04957	6.71774	39.1649	29.434	171.97	173.024
OLFM3	118427	3.27624	3.2766	4.61994	1.2547e-07	9.77429e-06	4.88424	4.9608	23.1564	19.2053	47.0098	48.3976
RASEF	158158	5.49288	5.50688	1.38285	1.25986e-07	9.77429e-06	0.131733	0.14469	1.27642	1.61816	6.21419	6.35139
PERP	64065	3.40211	3.40311	3.05236	1.26399e-07	9.77429e-06	1.77332	1.82929	4.41429	3.74421	18.6644	19.4479
MYT1L	23040	-2.28176	-2.28182	6.39938	1.2821e-07	9.83058e-06	116.472	119.462	116.463	105.287	24.1917	24.3258
MIR7-3HG	284424	-2.4765	-2.477	3.6578	1.2854e-07	9.83058e-06	18.7162	17.3835	16.6254	16.2525	3.28153	3.2011
LAMP5	24141	-2.15282	-2.15307	4.17257	1.28715e-07	9.83058e-06	28.6265	27.2947	20.0505	19.3707	6.23599	6.33868
APOC3	345	9.66184	10.0054	0.807096	1.3033e-07	9.91124e-06	0.0101333	0	0.0319106	0.0354341	5.32022	5.19543
CXCL5	6374	7.12951	7.16756	1.35128	1.3084e-07	9.91124e-06	0.0405331	0.0620099	0.361653	0.248039	7.27169	7.44382
CTSF	8722	4.52414	4.53087	1.433	1.35686e-07	1.02365e-05	0.243199	0.320385	1.34024	1.35831	6.47584	6.54193
HIST1H2BO	8348	-2.24867	-2.24871	6.7315	1.38419e-07	1.03967e-05	177.819	164.533	114.474	108.417	35.3664	36.6729
C17orf51	339263	10.9603	11.1424	3.17707	1.38929e-07	1.03967e-05	0.0202666	0	4.66958	3.47255	22.709	23.5509
WNT2B	7482	3.23314	3.23351	4.35233	1.42155e-07	1.05875e-05	4.48904	4.9608	13.1684	11.1618	43.5647	45.3108
ZNF677	342926	8.95468	9.1365	1.27167	1.42629e-07	1.05875e-05	0.0101333	0.010335	1.30833	1.71265	6.20329	5.30976
BMP5	653	9.7602	9.94217	2.03645	1.43189e-07	1.05875e-05	0	0.02067	2.31883	2.25597	9.88819	10.2511
IRX3	79191	7.79827	7.82381	2.81237	1.4813e-07	1.08471e-05	0.0405331	0.113685	3.37188	3.96862	17.2907	17.5044
BAMBI	25805	5.78511	5.78704	4.44488	1.48142e-07	1.08471e-05	1.08426	0.940484	9.93482	7.02777	55.1209	56.7306
FGG	2266	12.0134	1.44269e+08	0.92914	1.48763e-07	1.08471e-05	0	0	0.074458	0.0708683	5.66908	5.71625
CTGF	1490	2.92504	2.92603	2.65715	1.49038e-07	1.08471e-05	1.73279	1.74661	3.78672	4.20485	13.1697	13.2744
AXIN2	8313	2.27238	2.27242	6.51236	1.50405e-07	1.08952e-05	35.9934	36.9993	64.2041	57.9348	174.281	178.372
ANKRD13B	124930	-1.90018	-1.90029	5.06097	1.50874e-07	1.08952e-05	48.3155	48.3574	38.9096	38.5405	12.6791	13.2236
CSRNP1	64651	3.08617	3.08665	3.77478	1.54199e-07	1.10922e-05	3.57705	3.85495	6.29702	5.36237	31.2236	31.9094
FLRT3	23767	1.96655	1.9666	6.13163	1.55696e-07	1.11566e-05	32.1732	30.4159	55.8435	57.6514	120.414	124.22
SLITRK1	114798	-1.97862	-1.97871	5.51147	1.56527e-07	1.11731e-05	65.1164	67.8906	52.6843	53.9898	16.5385	17.2123
NEDD4L	23327	-2.54606	-2.54608	8.42051	1.58182e-07	1.12349e-05	536.831	540.975	370.737	422.41	91.076	93.467
HIST1H2BG	8339	-2.63809	-2.63811	7.85408	1.58604e-07	1.12349e-05	404.642	367.698	257.731	233.783	60.5829	63.4884
IRX5	10265	6.77286	6.78381	3.00544	1.5983e-07	1.12786e-05	0.222932	0.134355	3.68035	4.84267	19.7437	19.702
LINC01563	101060544	-3.87837	-3.88605	1.05622	1.60811e-07	1.13036e-05	3.57705	3.5449	2.3082	2.29141	0.228944	0.254055
APOA2	336	9.4641	9.64602	1.45834	1.61927e-07	1.13036e-05	0.0101333	0.010335	0.0638211	0.141737	8.07845	8.32031
TTC6	319089	4.58134	4.59506	0.913376	1.62011e-07	1.13036e-05	0.131733	0.14469	2.05291	2.31503	3.41235	3.26461
TBX15	6913	6.36747	6.40193	1.03774	1.63961e-07	1.13968e-05	0.0405331	0.0723449	1.27642	1.47642	4.7206	4.80165
HIST1H1B	3009	-3.11925	-3.11928	8.397	1.66795e-07	1.15132e-05	642.186	555.351	363.344	323.514	67.3422	70.475
IRF9	10379	2.56743	2.56768	4.81614	1.66875e-07	1.15132e-05	6.03943	6.91411	38.7075	40.6075	38.3099	38.4767
SPATA17	128153	2.81349	2.81419	3.04903	1.67998e-07	1.15477e-05	2.54345	2.34604	5.45671	4.9844	17.1926	17.1996
CHST8	64377	2.78541	2.78668	2.60765	1.68771e-07	1.1558e-05	1.28693	1.37455	7.65854	7.91363	9.01603	9.34924
SEMA3A	10371	-2.35816	-2.35822	6.34319	1.70647e-07	1.16435e-05	128.824	114.274	99.1249	97.2077	23.7338	23.678
IL6R	3570	4.95227	4.97094	0.430452	1.73833e-07	1.1763e-05	0.111466	0.0930149	0.712669	0.791363	3.1289	3.29002
HELZ2	85441	2.24957	2.24967	5.52334	1.73935e-07	1.1763e-05	15.585	16.9494	43.058	45.6864	76.271	78.4523
AHSG	197	4.00082	4.00617	1.09259	1.74299e-07	1.1763e-05	0.324265	0.37206	0.521206	0.460644	5.65818	5.52571
LPL	4023	3.29959	3.30014	4.03428	1.76387e-07	1.18607e-05	3.63785	2.9248	13.8066	13.3587	32.0303	32.6334
VAX1	11023	-6.30577	-6.32239	2.3354	1.77714e-07	1.19068e-05	9.50501	9.29116	4.66958	6.26003	0.109021	0.127028
MDK	4192	1.88627	1.8863	6.4119	1.79444e-07	1.19352e-05	42.2963	43.3656	55.769	52.8087	157.426	159.255
SHMT2	6472	1.88531	1.88533	7.40291	1.79624e-07	1.19352e-05	80.4076	83.2587	121.515	125.638	299.6	305.044
DSP	1832	4.2298	4.23083	3.77622	1.80067e-07	1.19352e-05	1.71252	1.92231	5.91409	4.55919	33.5457	34.6913
RAB31	11031	-1.90114	-1.9012	5.91855	1.81419e-07	1.19821e-05	84.3798	86.7933	70.9372	74.7306	23.0361	22.7888
VRTN	55237	5.55628	5.58522	0.272136	1.8568e-07	1.222e-05	0.0709329	0.0620099	0.351016	0.42521	3.08529	3.30272
NCAN	1463	-1.79218	-1.79221	6.91241	1.8675e-07	1.22299e-05	162.548	167.716	148.097	148.788	47.3042	48.0546
APCDD1	147495	4.10983	4.11014	5.52459	1.87149e-07	1.22299e-05	5.80637	6.06664	25.7199	33.7097	100.517	104.518
TMEM176A	55365	5.92193	5.936	1.72111	1.89751e-07	1.2322e-05	0.121599	0.155025	1.54234	1.1457	8.46002	8.46005
DACH2	117154	3.10784	3.10822	4.37295	1.89886e-07	1.2322e-05	4.68157	4.42338	16.7105	20.0675	39.2802	39.2389
MAB21L2	10586	5.40853	5.40971	5.01139	1.91213e-07	1.23649e-05	1.56052	1.71561	21.295	29.8592	68.4978	70.7417
HIST1H4F	8361	-5.10408	-5.10993	2.70965	1.93152e-07	1.24469e-05	11.6837	11.0481	8.73286	6.79154	0.305258	0.355678
STAT1	6772	2.51065	2.51067	7.90971	1.94171e-07	1.24692e-05	60.1309	56.7288	309.543	350.479	331.151	334.82
IGFBP6	3489	4.23661	4.24601	0.574368	1.9646e-07	1.25728e-05	0.182399	0.217035	0.510569	0.496078	3.73942	3.83624
IFI44	10561	2.8385	2.83874	5.15869	1.97156e-07	1.2574e-05	7.87356	6.69707	46.0789	49.4661	51.3488	52.907
FEZF1-AS1	154860	-3.06046	-3.06086	4.66871	1.98617e-07	1.25845e-05	34.1491	39.8001	33.1338	36.3909	4.51346	4.34435
LOC101928592	101928592	-2.63991	-2.64079	3.03094	1.98678e-07	1.25845e-05	11.2581	12.185	10.7326	10.8428	1.84245	1.91812
KDR	3791	7.01604	7.04538	1.65651	1.99536e-07	1.25944e-05	0.0810662	0.051675	0.553116	0.791363	8.68896	8.87924
HIST1H2AE	3012	-2.74116	-2.74118	8.18749	2.00191e-07	1.25944e-05	515.824	474.283	324.818	285.824	71.9974	76.0896
TRIM25	7706	2.5991	2.59954	3.83645	2.04624e-07	1.28158e-05	3.48585	3.9273	16.168	17.2446	22.3275	22.5982
PCDH11Y	83259	-2.69859	-2.69873	5.78026	2.05696e-07	1.28158e-05	86.7206	74.0399	72.671	71.2699	12.3521	12.4106
CYP1B1	1545	7.14494	7.15431	3.66562	2.06441e-07	1.28158e-05	0.182399	0.237705	6.54167	9.55541	29.1195	30.6645
IFI44L	10964	2.19577	2.19583	6.68247	2.06472e-07	1.28158e-05	29.6804	27.2327	144.853	153.772	128.699	132.058
PGM5	5239	7.15629	7.1626	4.19956	2.07665e-07	1.28424e-05	0.263465	0.361725	12.0941	8.20891	44.5677	44.8916
NYAP2	57624	-2.54597	-2.54628	4.38734	2.08286e-07	1.28424e-05	30.8153	31.6664	24.369	27.7449	5.28751	5.41138
KCNV1	27012	5.0064	5.01141	2.22607	2.09357e-07	1.28657e-05	0.445864	0.320385	1.47852	1.21657	12.1013	12.6393
DPY19L2P4	442523	-3.02456	-3.02708	1.89035	2.1086e-07	1.29154e-05	5.59357	5.70492	4.7334	4.55919	0.675929	0.711355
HBE1	3046	6.89766	6.93566	1.08599	2.15976e-07	1.31852e-05	0.0303998	0.0723449	0.106369	0.0944911	6.50855	6.02111
LRRC7	57554	-1.8611	-1.86117	5.78676	2.18639e-07	1.3304e-05	73.5169	70.867	71.9371	74.9314	19.7873	19.9561
ZNF572	137209	-3.47738	-3.48159	1.63423	2.22006e-07	1.34647e-05	4.80317	4.7851	3.8399	4.07493	0.403377	0.4573
FZD6	8323	2.06955	2.06972	4.27646	2.22982e-07	1.34767e-05	8.61329	9.26015	11.8495	11.5633	37.1652	37.867
ROBO2	6092	-2.39796	-2.39798	7.75475	2.23655e-07	1.34767e-05	345.403	303.373	261.954	261.764	61.4333	61.6593
TMEM161B-AS1	100505894	-2.14075	-2.14089	5.07335	2.25697e-07	1.35557e-05	48.0419	45.4843	43.8451	43.1824	11.022	10.1749
MAPK4	5596	-1.93568	-1.93578	5.23798	2.27787e-07	1.35941e-05	56.5336	54.5998	43.292	42.6863	14.1291	14.9258
CXCR4	7852	1.80628	1.80633	6.08849	2.28282e-07	1.35941e-05	32.9332	33.4957	54.3862	55.1592	113.316	119.025
NUAK2	81788	1.91066	1.91078	4.5906	2.28534e-07	1.35941e-05	12.0586	12.5053	13.6152	14.0555	45.429	46.9367
CCSER1	401145	-2.39309	-2.39313	7.27323	2.33763e-07	1.38607e-05	249.897	219.815	184.72	183.998	43.9463	45.4759
CFTR	1080	5.8424	5.88933	0.200014	2.35853e-07	1.39015e-05	0.0506664	0.031005	0.978591	0.992156	2.47477	2.37542
CHST15	51363	2.36067	2.36088	4.44143	2.36062e-07	1.39015e-05	7.65062	7.2965	20.4334	18.2368	38.081	38.7053
LHX2	9355	-2.43301	-2.43326	4.75673	2.36698e-07	1.39015e-05	33.5614	36.8339	37.5375	40.9973	6.54125	6.49112
FAM84B	157638	3.978	3.97822	5.78612	2.3865e-07	1.3972e-05	8.42075	8.27833	29.2514	22.0873	129.037	134.154
GAS2L3	283431	-2.00869	-2.00874	6.2137	2.41237e-07	1.4079e-05	115.165	105.903	85.382	83.6482	27.168	27.7683
NR2F2-AS1	644192	5.97598	5.98255	3.28677	2.47565e-07	1.4403e-05	0.202666	0.39273	9.99864	10.5003	18.6971	18.8636
FGA	2243	12.2504	1.44269e+08	1.17702	2.49429e-07	1.44272e-05	0	0	0.117005	0.153548	6.58486	6.83409
MAL	4118	5.33264	5.34713	1.09037	2.49536e-07	1.44272e-05	0.111466	0.155025	0.967954	0.779551	5.47285	5.36057
ZNF248	57209	6.48102	6.48497	4.2415	2.52464e-07	1.44822e-05	0.638397	0.35139	10.456	13.3587	43.5756	45.2727
SOST	50964	7.6986	7.73674	2.31488	2.52781e-07	1.44822e-05	0.0810662	0.02067	3.88245	4.15761	10.8803	10.9371
PAX3	5077	7.96303	7.96516	6.46605	2.52828e-07	1.44822e-05	0.982928	0.868139	40.9838	25.0283	230.067	232.677
RIMKLA	284716	-1.92243	-1.9225	5.82679	2.54413e-07	1.45282e-05	87.0246	83.0106	64.3742	61.0176	22.2839	22.5728
RADX	55086	-1.85151	-1.85159	5.4541	2.56301e-07	1.45911e-05	62.3602	62.5164	50.2698	53.0213	17.2253	17.3774
KIZ	55857	2.96441	2.965	3.62556	2.61352e-07	1.48331e-05	3.06025	2.84212	10.1901	11.9413	22.7963	23.2969
C1QL2	165257	-3.91341	-3.92552	0.750074	2.62301e-07	1.48416e-05	2.32052	2.31504	2.49966	2.42133	0.152629	0.152433
CDK5R1	8851	-2.01546	-2.01548	7.55673	2.76614e-07	1.56039e-05	281.046	269.547	228.352	214.27	66.699	69.4842
HIST1H2AH	85235	-2.08482	-2.08487	6.38605	2.79047e-07	1.56935e-05	140.417	130.872	85.2863	80.9906	31.0928	32.8621
PCSK5	5125	2.06673	2.06693	4.0912	2.80427e-07	1.57144e-05	7.37703	7.6789	12.477	11.6815	31.4525	31.6299
DIO2	1734	-3.77941	-3.78416	1.76658	2.81886e-07	1.57144e-05	5.25917	5.4052	3.99946	4.71274	0.392475	0.381083
WNT9A	7483	2.9597	2.96058	2.80869	2.8196e-07	1.57144e-05	1.97599	1.98432	3.93564	3.38987	15.0667	15.7641
PRPH	5630	5.63846	5.65249	1.58132	2.8406e-07	1.5784e-05	0.151999	0.12402	2.21247	1.65359	6.7702	7.12625
ANXA6	309	1.77788	1.7779	6.65732	2.87861e-07	1.58607e-05	51.2136	53.4112	72.1711	70.0651	179.917	178.868
CSF1	1435	2.85537	2.85664	2.24437	2.87871e-07	1.58607e-05	1.34773	1.34355	3.3187	2.97647	9.63744	9.85735
PPP1R3A	5506	-6.37106	-6.45237	0.236649	2.88003e-07	1.58607e-05	2.19892	1.91197	1.26579	1.39374	0.0218042	0.0254055
PODXL	5420	2.07424	2.07438	4.5752	2.8925e-07	1.58679e-05	10.3359	11.1411	15.115	16.028	45.0256	45.4251
ST6GALNAC5	81849	-2.70914	-2.70923	6.33724	2.90684e-07	1.58679e-05	137.539	123.493	85.5097	98.3652	19.8963	20.0196
ERBB4	2066	5.14254	5.14284	6.77081	2.90699e-07	1.58679e-05	5.06664	7.61689	98.2101	96.4636	222.043	225.919
NRN1	51299	5.65598	5.65689	5.71215	2.94366e-07	1.60209e-05	1.76319	2.53207	53.3332	40.4776	107.146	109.409
LINC00581	100874531	-8.1605	-8.2425	1.8746	2.98613e-07	1.62046e-05	8.00529	6.21133	3.26551	4.14579	0.0218042	0.0254055
PPFIBP2	8495	3.0914	3.09361	1.69903	3.01046e-07	1.62802e-05	0.830929	0.754454	2.27629	2.12605	6.8029	6.73247
MANF	7873	1.80027	1.80034	5.40776	3.01761e-07	1.62802e-05	21.5231	21.5795	31.4532	30.0482	74.3195	75.8101
SALL1	6299	-2.56882	-2.56893	5.85647	3.04415e-07	1.63758e-05	85.8694	96.9629	63.4808	70.2187	15.1539	15.6625
SCN5A	6331	-3.44641	-3.44891	2.45568	3.06356e-07	1.63826e-05	7.62023	8.10263	8.26484	7.21675	0.763146	0.673247
AP1M2	10053	4.73226	4.74775	0.349669	3.06426e-07	1.63826e-05	0.111466	0.134355	0.382927	0.460644	3.25972	3.34083
TMPRSS7	344805	3.8047	3.81235	0.581361	3.07191e-07	1.63826e-05	0.253332	0.22737	0.91477	0.850419	3.40145	3.35353
DCX	1641	-1.79829	-1.7983	9.69478	3.09266e-07	1.64034e-05	1168.05	1162.71	963.263	1008.07	330.05	340.079
HIST1H3G	8355	-2.92463	-2.92469	7.06537	3.09349e-07	1.64034e-05	253.241	215.939	144.278	128.012	30.5694	31.2234
HOXB5	3215	12.3425	1.44269e+08	1.53717	3.11616e-07	1.64766e-05	0	0	1.75508	1.4528	7.07545	7.22788
ADAMTS19	171019	3.53325	3.53615	1.70564	3.15984e-07	1.65646e-05	0.668796	0.578759	1.82954	2.0788	7.3371	7.13896
PTH2R	5746	-4.04817	-4.05508	1.35431	3.16832e-07	1.65646e-05	4.74237	4.20634	2.73367	2.83473	0.294356	0.241353
CCDC60	160777	6.72003	6.75459	1.27938	3.16984e-07	1.65646e-05	0.0607997	0.051675	1.40406	0.980345	5.93073	6.22436
COMT	1312	3.10586	3.10688	2.75413	3.17191e-07	1.65646e-05	1.57066	1.88097	3.78672	3.59066	14.6524	15.0782
ESRRG	2104	-1.93501	-1.9351	5.48116	3.17743e-07	1.65646e-05	63.7687	60.563	56.9923	53.9071	16.1787	16.3358
PPP1R15A	23645	1.73863	1.73865	6.83663	3.19838e-07	1.66271e-05	61.1746	62.8988	74.458	73.2069	204.011	210.053
SMAD6	4091	4.51542	4.52072	1.78306	3.31711e-07	1.71816e-05	0.374931	0.341055	2.03164	1.54729	8.13296	8.30761
CFAP45	25790	5.49744	5.51318	1.23034	3.3289e-07	1.71816e-05	0.0911995	0.155025	1.25515	1.42918	5.65818	5.56381
TOM1L1	10040	1.88634	1.88652	3.99629	3.33454e-07	1.71816e-05	7.78236	7.87526	11.2751	10.9492	29.1195	28.7718
PCDH11X	27328	-2.11657	-2.1167	5.2371	3.34207e-07	1.71816e-05	48.5485	46.7038	56.9178	51.911	10.8258	11.1403
E2F2	1870	-2.24193	-2.24221	4.07571	3.35521e-07	1.72015e-05	27.0153	25.8581	17.6359	19.2053	5.45104	5.72895
FOXA1	3169	5.70382	5.73804	0.475127	3.36898e-07	1.72245e-05	0.0405331	0.0723449	1.11687	1.13389	2.89995	3.11218
SPAG1	6674	2.26401	2.2645	2.97517	3.39519e-07	1.73108e-05	3.14132	3.24519	5.14824	4.99621	15.4919	15.1925
CFAP43	80217	1.93304	1.93327	3.74761	3.43417e-07	1.74166e-05	6.34343	6.263	10.0093	9.85069	24.05	24.0972
RBM47	54502	8.49888	8.51811	3.87848	3.43478e-07	1.74166e-05	0.141866	0.0620099	7.95637	5.23244	37.1434	37.867
CLYBL	171425	4.66494	4.66598	4.27031	3.44409e-07	1.74166e-05	1.81386	1.87063	10.9666	7.73645	46.8463	46.6827
CBLN2	147381	4.03832	4.04064	2.93367	3.45642e-07	1.74314e-05	0.699196	0.909479	8.21165	9.63809	12.9953	13.4649
BARHL2	343472	7.83555	7.86499	2.80166	3.48406e-07	1.75232e-05	0.0405331	0.0930149	6.30766	4.47651	15.3501	15.6752
C11orf96	387763	-2.5703	-2.57116	2.86152	3.51353e-07	1.76237e-05	11.937	11.0274	8.04146	8.45695	1.89696	1.96893
CITED2	10370	1.63836	1.63839	6.30434	3.55766e-07	1.77969e-05	43.0867	43.903	58.173	58.2183	136.581	134.23
NDP	4693	-5.01115	-5.017	2.57501	3.58698e-07	1.78954e-05	12.2106	9.08446	6.67995	6.79154	0.316161	0.342975
DTX3L	151636	3.55461	3.55611	3.23877	3.6371e-07	1.80967e-05	1.31733	1.11618	11.6686	13.9611	14.0528	14.5828
LOC100240735	100240735	8.88371	9.22695	0.319648	3.65465e-07	1.81355e-05	0	0.010335	0.691396	0.696872	3.00898	3.12488
MCF2	4168	-3.17357	-3.17667	2.01193	3.67553e-07	1.81485e-05	5.38077	4.88845	6.27574	6.28365	0.599615	0.533516
FABP7	2173	-2.2648	-2.26485	6.93261	3.67838e-07	1.81485e-05	171.293	192.768	142.045	150.82	37.972	37.778
ZFP42	132625	8.97264	9.31591	0.171489	3.6866e-07	1.81485e-05	0.0101333	0	0.148916	0.129925	3.28153	3.23921
ENHO	375704	-2.12537	-2.12563	4.0609	3.71273e-07	1.82118e-05	24.8772	25.176	19.9122	18.4258	5.59277	5.88138
RGS4	5999	4.44688	4.45002	2.6344	3.71909e-07	1.82118e-05	0.668796	0.53742	5.47798	4.27572	13.1806	13.1982
TMEM38B	55151	2.19278	2.19288	5.28346	3.73678e-07	1.82502e-05	17.6116	15.6368	24.4967	23.9653	74.9736	77.055
EBF3	253738	6.41941	6.4211	5.53109	3.80904e-07	1.8506e-05	0.952528	1.37455	30.9958	45.0604	98.8492	100.365
WNT3A	89780	6.76126	6.79056	1.57315	3.80909e-07	1.8506e-05	0.0810662	0.051675	1.28706	1.81895	7.21718	7.50734
LRP2	4036	1.73613	1.73615	6.93238	3.82891e-07	1.85537e-05	59.4114	62.2993	102.539	103.125	201.885	203.587
DDR2	4921	2.78011	2.78053	3.69828	3.84152e-07	1.85663e-05	3.97225	4.07199	7.967	6.67343	27.4406	27.8318
RARB	5915	2.16222	2.16232	5.11682	3.859e-07	1.86024e-05	15.2709	14.0349	24.8158	22.9259	64.6167	66.5752
PPIEL	728448	-2.71674	-2.71797	2.66523	3.92615e-07	1.88771e-05	8.52209	9.47719	8.69031	8.37427	1.35186	1.3846
PLEKHA4	57664	4.02842	4.02995	3.08448	3.93802e-07	1.88852e-05	1.12479	1.30221	5.05251	3.88594	19.7437	19.8925
FYB2	199920	5.76905	5.77789	2.38802	3.98753e-07	1.90442e-05	0.151999	0.28938	3.64844	3.25994	12.0577	12.1057
CNTN4	152330	9.15697	9.33884	1.41028	3.9917e-07	1.90442e-05	0.0202666	0	1.28706	1.48823	6.60666	6.64355
EOMES	8320	3.22392	3.22785	2.22615	4.01504e-07	1.91065e-05	0.435731	0.465075	9.93482	8.77586	4.12099	4.31894
FAM19A4	151647	5.95295	5.95723	3.44475	4.02603e-07	1.91097e-05	0.506664	0.403065	4.80786	3.20088	28.0729	28.4923
LYN	4067	4.12015	4.12288	2.22919	4.04186e-07	1.91359e-05	0.780262	0.589094	1.37215	1.62997	11.8942	11.9787
THSD7B	80731	3.18795	3.18917	2.66234	4.09607e-07	1.93432e-05	1.38826	1.49857	4.8185	4.01587	13.1043	13.2236
SPINT1	6692	3.44459	3.44934	0.803877	4.11006e-07	1.936e-05	0.354665	0.403065	0.755217	0.720494	4.20821	4.06489
ERO1B	56605	2.28101	2.28116	4.75948	4.12829e-07	1.93967e-05	10.6298	10.583	17.8274	20.4219	51.5233	51.586
CACNA2D1	781	3.27597	3.27606	6.80478	4.1562e-07	1.94635e-05	20.3578	20.2773	103.72	132.902	195.104	198.532
NLRC5	84166	5.39825	5.41465	1.64004	4.16347e-07	1.94635e-05	0.131733	0.10335	3.66972	4.80723	5.06947	4.96678
MYL9	10398	5.00339	5.01677	0.874152	4.23365e-07	1.97418e-05	0.111466	0.175695	0.787127	0.708683	4.55707	4.72543
LMX1B	4010	7.65632	7.67552	3.05349	4.36185e-07	2.02886e-05	0.162132	0.04134	4.11646	3.82689	20.8775	20.9342
C3	718	3.6766	3.6813	1.12952	4.37393e-07	2.0294e-05	0.364798	0.4134	1.11687	1.29925	5.11308	4.86516
MAL2	114569	2.58202	2.58269	2.93874	4.39448e-07	2.0312e-05	2.49279	2.49073	5.92473	5.2915	14.4998	15.3577
HOXB2	3212	9.85728	10.0393	2.21252	4.39972e-07	2.0312e-05	0.0101333	0.010335	2.46775	3.90957	10.7386	10.7974
DNAH7	56171	2.35613	2.3563	4.61772	4.42564e-07	2.0381e-05	8.39035	9.72523	18.5719	17.9179	46.1594	46.5938
ATP2B2	491	-1.92174	-1.92193	4.49942	4.46734e-07	2.04461e-05	28.8494	30.6536	30.8362	29.4222	7.8277	7.87572
VIPR2	7434	3.73424	3.73535	3.26207	4.46917e-07	2.04461e-05	1.57066	1.74661	5.7439	4.42927	21.9568	22.2171
RGS6	9628	-2.9239	-2.9252	2.95013	4.47283e-07	2.04461e-05	10.2346	9.92159	10.7645	12.5555	1.30825	1.34649
B2M	567	3.14361	3.14443	3.09741	4.49352e-07	2.04902e-05	2.30025	1.96365	4.40366	5.06708	18.3046	19.4098
ABCA8	10351	4.05691	4.06701	0.700185	4.50977e-07	2.0509e-05	0.162132	0.2067	1.55298	1.6654	3.1398	3.03596
ZNF454	285676	-4.09909	-4.10415	1.97527	4.51973e-07	2.0509e-05	6.3029	6.39736	5.49925	4.3584	0.381573	0.355678
CHAC1	79094	2.37022	2.37043	4.48617	4.5742e-07	2.07055e-05	7.32636	8.42302	18.1465	19.1935	40.0107	41.4237
MYL1	4632	7.08885	7.26976	-0.807229	4.59352e-07	2.07424e-05	0.0101333	0.010335	0.106369	0.129925	1.65712	1.49893
SLFN5	162394	1.8648	1.86499	4.02538	4.62955e-07	2.08543e-05	7.55943	7.52387	14.0726	13.6185	27.0263	27.9207
XAF1	54739	9.04918	9.39249	0.661677	4.65267e-07	2.09077e-05	0.0101333	0	1.20196	1.4528	3.34694	3.53137
HIST1H2BI	8346	-2.26828	-2.2684	5.22718	4.68163e-07	2.09501e-05	65.7548	59.2505	38.165	35.316	12.69	13.2617
RND1	27289	2.10384	2.104	4.41775	4.68469e-07	2.09501e-05	9.74821	9.68389	11.9452	13.3705	41.4061	42.1351
GDPD2	54857	2.95001	2.95073	3.12608	4.7391e-07	2.11104e-05	2.15839	2.59408	5.71199	5.25606	18.2283	18.5079
PYGM	5837	3.02983	3.03071	2.81263	4.74328e-07	2.11104e-05	1.87466	2.067	3.30806	2.77567	16.1133	16.0944
HERPUD1	9709	1.91419	1.91422	6.67737	4.77494e-07	2.12005e-05	48.6499	48.6158	78.5851	71.6715	183.329	183.276
YPEL1	29799	-1.70445	-1.7045	5.91611	4.79739e-07	2.12493e-05	86.2241	87.8164	68.6609	65.9429	26.3721	27.0315
HOXA1	3198	5.96278	6.05527	-0.651926	4.86026e-07	2.14766e-05	0.0202666	0.02067	0.489295	0.543324	1.36276	1.3592
TRPA1	8989	5.14577	5.1871	-0.511719	4.87235e-07	2.14788e-05	0.0405331	0.051675	0.382927	0.366153	1.67892	1.67677
PLAC4	191585	3.40615	3.41043	1.09351	4.89139e-07	2.15117e-05	0.415464	0.423735	1.42534	1.65359	4.42625	4.49678
HAS2	3037	3.80987	3.81426	1.37077	4.93401e-07	2.16442e-05	0.364798	0.47541	1.40406	1.52367	5.85442	5.9576
CLRN1-AS1	116933	-4.8918	-4.9014	1.8021	4.94484e-07	2.16442e-05	6.7893	5.13649	4.23347	4.06312	0.196238	0.203244
ANKRD33B	651746	2.42761	2.42802	3.31389	4.95899e-07	2.1655e-05	3.88105	3.93763	5.2227	4.60644	20.7249	21.3534
SAMD9	54809	7.59054	7.62524	2.73514	4.98728e-07	2.16551e-05	0.0810662	0.031005	7.4458	10.2641	10.913	11.3055
ABLIM3	22885	-2.44438	-2.4447	4.24816	4.9939e-07	2.16551e-05	26.9343	28.2352	25.922	22.5125	5.00406	5.13192
LAMA3	3909	-3.32977	-3.33028	4.35008	5.00398e-07	2.16551e-05	35.3347	35.387	19.4229	24.8748	3.48867	3.54407
CTBS	1486	2.27066	2.27117	2.94476	5.01344e-07	2.16551e-05	3.12105	3.01782	5.05251	5.40961	14.7723	14.8622
SGPP2	130367	2.8101	2.81199	1.6317	5.01735e-07	2.16551e-05	0.922128	0.878474	2.16992	2.00793	6.34501	6.30057
SNTB1	6641	2.37953	2.37992	3.40728	5.04019e-07	2.17032e-05	4.08371	4.11333	6.80759	6.03562	20.9974	21.6709
CA12	771	-1.84496	-1.84518	4.10174	5.06431e-07	2.17253e-05	22.9721	22.4579	22.2842	22.418	6.45404	6.18625
GPC1	2817	-1.96828	-1.96831	6.81299	5.06872e-07	2.17253e-05	170.665	171.954	128.206	115.964	43.5429	44.0151
ANKRD44	91526	-1.62635	-1.62641	5.67687	5.09412e-07	2.17838e-05	68.9671	69.2961	62.1405	61.5137	22.2621	22.522
DDIT3	1649	2.58785	2.58793	5.82945	5.22151e-07	2.22772e-05	21.1178	17.9002	35.3569	32.2805	116.445	118.161
OAS2	4939	6.7572	6.78262	1.9261	5.23967e-07	2.23035e-05	0.111466	0.04134	2.66985	3.18907	8.32919	8.56167
KCNJ10	3766	-3.34891	-3.35143	2.17216	5.26696e-07	2.23683e-05	6.6069	7.89593	5.27588	5.56316	0.697734	0.724058
FLT1	2321	3.98537	3.99152	1.08704	5.32648e-07	2.25694e-05	0.324265	0.279045	1.17005	1.42918	4.6988	4.90327
LINC01933	101927115	6.59366	6.62085	1.39215	5.34703e-07	2.26049e-05	0.0405331	0.10335	0.733943	0.862231	7.27169	6.83409
ALDH1A2	8854	3.99256	4.00263	0.374018	5.48885e-07	2.31517e-05	0.202666	0.16536	0.723306	0.803174	2.94356	2.95975
CDCA7	83879	-1.75113	-1.75124	4.87926	5.50355e-07	2.31611e-05	43.8062	41.6293	32.8998	32.6112	12.6137	12.7663
ANXA1	301	6.66825	6.69546	1.64211	5.59958e-07	2.34797e-05	0.0911995	0.051675	2.24438	1.58273	7.42432	7.41842
APOL2	23780	2.70964	2.71002	3.91595	5.60456e-07	2.34797e-05	4.46878	4.46472	12.7004	10.5358	28.8469	29.6102
LAMB1	3912	1.98891	1.98904	4.78919	5.69547e-07	2.38068e-05	11.3695	12.3917	24.5711	23.2684	46.65	47.6735
COL21A1	81578	4.63898	4.66074	-0.173981	5.73542e-07	2.38852e-05	0.0911995	0.0826799	0.340379	0.413398	2.20222	2.19758
LOC100507351	100507351	-2.9776	-2.97964	2.09383	5.75217e-07	2.38852e-05	6.79943	6.57305	4.94614	5.32693	0.78495	0.9146
ZNF793	390927	-1.82302	-1.82312	5.2566	5.76212e-07	2.38852e-05	50.9299	54.7858	46.7596	46.7731	14.925	14.9512
DES	1674	5.33111	5.34617	1.00866	5.76571e-07	2.38852e-05	0.141866	0.113685	0.872222	0.614192	5.14578	5.25895
GABRA2	2555	7.24414	7.28221	1.73386	5.83471e-07	2.41172e-05	0.0202666	0.0826799	2.03164	1.98431	7.94762	7.99004
NFKB1	4790	1.86317	1.86333	4.14186	5.85717e-07	2.41563e-05	8.68422	9.13613	11.3921	11.8941	32.4446	32.3921
HIST1H1C	3006	-1.96137	-1.96138	8.99553	5.9023e-07	2.42586e-05	845.348	784.136	523.099	491.2	207.063	211.361
SCML4	256380	-2.71409	-2.71529	2.47036	5.91793e-07	2.42586e-05	8.88688	9.44618	5.57371	6.27184	1.40637	1.3846
DDX60L	91351	4.42912	4.43027	4.22904	5.92937e-07	2.42586e-05	1.45919	1.83963	16.285	21.9574	35.5299	35.5551
TMOD2	29767	-2.20491	-2.20493	7.80459	5.93427e-07	2.42586e-05	318.611	314.142	304.363	266.795	67.3531	69.8906
TRIM22	10346	2.10881	2.1092	3.44847	6.0463e-07	2.46622e-05	4.06344	3.7516	12.0728	11.9059	16.7129	17.009
RFX4	5992	2.15569	2.1558	5.08671	6.08262e-07	2.4756e-05	13.4165	14.8204	23.8372	26.0441	62.5126	63.3106
WNT8B	7479	4.06268	4.06713	1.93055	6.15776e-07	2.50002e-05	0.496531	0.341055	4.06328	3.96862	6.96643	7.08815
OLFML3	56944	3.97641	3.98106	1.38976	6.1697e-07	2.50002e-05	0.354665	0.444405	1.30833	1.07484	6.15968	6.45301
GLIS3	169792	4.36143	4.36211	4.6212	6.19611e-07	2.50002e-05	2.72585	2.86279	16.0829	11.1972	56.5927	58.3311
FAM81B	153643	4.32896	4.34643	0.10378	6.19651e-07	2.50002e-05	0.121599	0.0930149	0.904133	0.956722	2.23493	2.13407
DPY19L2P2	349152	-2.01836	-2.01851	4.76954	6.30735e-07	2.53922e-05	40.4723	40.6475	32.5381	29.6938	9.71376	10.3146
OSBPL3	26031	2.87145	2.87201	3.466	6.32387e-07	2.54036e-05	3.29332	2.8938	8.0521	6.82698	22.5891	22.7126
MIR9-3HG	254559	-2.37059	-2.37068	6.07284	6.44005e-07	2.57805e-05	96.9248	97.924	78.8085	92.2823	18.3482	19.3336
RASL11B	65997	3.00209	3.00285	3.16696	6.44548e-07	2.57805e-05	2.54345	2.067	5.90345	6.48445	18.37	18.5969
FLNC	2318	1.71248	1.71251	6.63826	6.50542e-07	2.59242e-05	55.429	52.9152	68.5758	65.6949	177.595	177.483
HTR1E	3354	4.25335	4.27365	-0.367494	6.51351e-07	2.59242e-05	0.0911995	0.0930149	0.446748	0.448832	1.72253	1.8419
SKAP2	8935	2.13244	2.13285	3.1758	6.55102e-07	2.59242e-05	3.78985	3.78261	6.97778	6.48445	16.5712	16.6406
BARHL1	56751	7.75385	7.79199	2.20182	6.55364e-07	2.59242e-05	0.0303998	0.0723449	2.95705	1.9725	11.1419	11.5468
PHACTR3	116154	-1.69166	-1.69174	5.27115	6.56523e-07	2.59242e-05	50.6664	52.2124	49.238	47.4936	15.917	15.9293
KCNA5	3741	-3.3151	-3.31595	3.60858	6.57571e-07	2.59242e-05	21.29	20.7733	14.9129	11.6578	2.115	2.10866
BHLHE41	79365	3.39685	3.40347	0.405852	6.57919e-07	2.59242e-05	0.263465	0.279045	0.872222	0.803174	2.85635	2.88353
LRRTM3	347731	-2.06276	-2.06308	3.8104	6.64594e-07	2.61318e-05	19.4255	20.4013	16.6254	17.9415	4.74241	4.78894
CCL2	6347	3.85601	3.86006	1.44085	6.68047e-07	2.61759e-05	0.415464	0.49608	1.23388	0.980345	6.65027	6.58004
SHTN1	57698	-1.84032	-1.84036	6.4497	6.68537e-07	2.61759e-05	129.26	125.27	95.2424	103.338	35.1701	35.9107
SMPDL3B	27293	3.71714	3.72797	0.00807704	6.70819e-07	2.61886e-05	0.162132	0.175695	0.595664	0.626003	2.20222	2.2738
ATRNL1	26033	-1.70962	-1.70963	8.95239	6.71684e-07	2.61886e-05	738.219	703.482	550.138	539.39	219.96	220.825
LOC100631378	100631378	-7.2554	-7.41452	0.345807	6.73805e-07	2.62162e-05	1.81386	2.19102	1.52107	1.84258	0.0109021	0.0127028
GSG1L	146395	3.33224	3.33951	0.338037	6.88686e-07	2.67392e-05	0.243199	0.24804	1.04241	1.07484	2.50748	2.46434
NEUROG1	4762	2.99404	2.99833	1.18845	6.93995e-07	2.68486e-05	0.385065	0.423735	3.24424	3.15364	3.17251	3.29002
SLC5A12	159963	4.75363	4.76109	1.55661	6.94398e-07	2.68486e-05	0.263465	0.24804	1.39343	1.96069	6.91192	6.96112
C7orf57	136288	4.5797	4.59819	0.15358	6.99419e-07	2.69865e-05	0.121599	0.0826799	0.74458	0.779551	2.54019	2.41353
NAV2	89797	2.78893	2.78907	5.37356	7.04454e-07	2.70569e-05	11.633	12.7844	25.0392	30.6151	84.1096	84.6513
OTX2-AS1	100309464	6.51433	6.53971	1.55606	7.05339e-07	2.70569e-05	0.0607997	0.0930149	1.96782	1.32287	7.10816	7.17707
SCN1A	6323	-2.029	-2.02942	3.43524	7.05615e-07	2.70569e-05	14.6629	15.0064	13.4875	14.2327	3.59769	3.6711
CCDC114	93233	2.45665	2.45766	2.16737	7.12117e-07	2.71864e-05	1.62132	1.60192	3.15915	2.89379	8.85249	8.85383
DLG2	1740	-1.98213	-1.9822	5.75516	7.12292e-07	2.71864e-05	79.9212	76.4479	60.6939	67.1595	19.6238	19.9561
ANXA3	306	4.90676	4.91882	0.937793	7.1339e-07	2.71864e-05	0.172266	0.14469	0.957317	0.68506	4.82962	4.76354
ALDH1A1	216	11.0954	1.44269e+08	0.140617	7.15467e-07	2.72036e-05	0	0	0.340379	0.295285	2.97627	3.04867
LINC00599	157627	-1.84054	-1.84058	6.37731	7.16771e-07	2.72036e-05	123.211	112.713	97.6995	99.0266	32.619	33.2559
SRL	6345	4.90248	4.90955	1.87589	7.26799e-07	2.75279e-05	0.243199	0.299715	3.05278	2.19692	8.01303	8.29491
RARRES3	5920	10.9339	1.44269e+08	-0.0178848	7.35552e-07	2.78027e-05	0	0	0.287195	0.283473	2.78003	2.60407
AHNAK	79026	3.566	3.56611	6.48883	7.3759e-07	2.7823e-05	17.5002	16.9287	55.7265	41.0446	199.835	207.957
HOXD4	3233	12.9791	1.44269e+08	2.1338	7.42988e-07	2.79698e-05	0	0	1.79763	2.43314	10.8585	11.3817
HYOU1	10525	1.86974	1.86975	7.83992	7.49346e-07	2.81521e-05	113.341	111.329	171.796	157.15	409.362	411.735
SHISA9	729993	4.36212	4.36442	2.85435	7.5309e-07	2.82356e-05	0.699196	0.940484	4.58448	3.51979	16.92	16.8312
RSPH1	89765	3.61871	3.62333	1.10251	7.60943e-07	2.84725e-05	0.344531	0.444405	1.15942	1.26382	4.93865	4.77624
GALNT5	11227	6.31431	6.37684	0.26987	7.6519e-07	2.85359e-05	0.0303998	0.031005	0.882859	1.21657	2.47477	2.62947
LINC02502	100996694	-3.8647	-3.87896	-0.0991339	7.65713e-07	2.85359e-05	1.87466	1.92231	0.659485	0.626003	0.130825	0.127028
DOCK8	81704	4.81043	4.82904	0.513175	7.68533e-07	2.8563e-05	0.0810662	0.12402	1.18069	1.38193	2.91086	2.90893
SAMD9L	219285	6.93536	7.05835	0.0773597	7.69518e-07	2.8563e-05	0.0202666	0.010335	0.967954	1.25201	1.98418	2.10866
RBMS1	5937	4.90301	4.90451	3.97693	7.78883e-07	2.88529e-05	1.38826	1.16785	9.13706	6.31909	40.9809	35.5932
HOXC4	3221	9.69812	9.88008	1.99271	7.84195e-07	2.89918e-05	0.0202666	0	1.92527	2.77567	9.45211	9.83194
LMX1A	4009	12.3535	12.4474	5.45315	7.92195e-07	2.92293e-05	0.0303998	0.010335	22.5182	11.8586	113.458	115.151
TIAM2	26230	-1.63519	-1.63532	4.46935	8.00401e-07	2.94485e-05	32.5886	32.0901	23.8053	23.3511	10.466	10.3528
SEZ6	124925	-3.15235	-3.15278	4.51764	8.01309e-07	2.94485e-05	35.9022	37.299	31.3043	24.3787	4.06648	4.16651
CDH1	999	5.26959	5.27426	2.56598	8.03031e-07	2.94535e-05	0.537064	0.28938	1.44661	1.35831	15.9716	16.069
FAP	2191	4.66255	4.67683	0.547019	8.04833e-07	2.94613e-05	0.141866	0.12402	0.74458	0.992156	3.41235	3.39164
NRXN1	9378	-1.69175	-1.69177	7.73162	8.09291e-07	2.95086e-05	284.988	277.009	275.792	263.264	86.7479	87.2172
TXNRD2	10587	3.33189	3.33873	0.314307	8.09304e-07	2.95086e-05	0.253332	0.26871	0.829675	0.826797	2.72552	2.55326
TMEM176B	28959	4.13074	4.13611	1.42109	8.14149e-07	2.95904e-05	0.374931	0.320385	1.8189	1.38193	6.08336	6.14814
SERTM1	400120	5.23003	5.24979	0.757066	8.14735e-07	2.95904e-05	0.101333	0.0930149	1.4998	1.08665	3.57588	3.82353
GLI1	2735	4.17335	4.18442	0.73324	8.20621e-07	2.96907e-05	0.192532	0.14469	1.88272	1.62997	2.97627	3.16299
CREB3L2	64764	2.01819	2.01834	4.37824	8.20697e-07	2.96907e-05	9.30235	9.7769	13.4663	14.9768	38.8005	38.4894
CFI	3426	5.25373	5.26293	1.75897	8.26497e-07	2.98423e-05	0.263465	0.155025	1.72317	2.16148	8.22017	7.87572
FLJ12825	440101	6.14453	6.16183	1.83973	8.28894e-07	2.98496e-05	0.131733	0.0930149	2.1061	3.13002	8.19837	7.91383
LRP4	4038	2.6942	2.69432	5.57862	8.29916e-07	2.98496e-05	14.4298	14.624	38.6011	31.0994	93.529	94.5213
PRND	23627	7.7979	7.84023	2.21667	8.3634e-07	3.00225e-05	0.0202666	0.0723449	2.81877	3.98044	10.5205	10.5941
RMST	196475	2.99099	2.99101	8.55836	8.41712e-07	3.0096e-05	93.9963	106.378	259.646	208.943	786.204	806.829
TMEM196	256130	-1.84995	-1.85007	4.94865	8.42232e-07	3.0096e-05	42.195	42.5182	39.9414	36.8751	11.5235	11.9787
UNC5B	219699	3.33947	3.3397	5.15752	8.43252e-07	3.0096e-05	6.82983	8.37134	25.0392	20.1384	76.3473	77.525
2003-09-01	55964	-1.79769	-1.79771	7.88729	8.6248e-07	3.07184e-05	324.802	345.085	284.94	272.796	94.8591	97.824
MET	4233	4.69253	4.70119	1.23904	8.64003e-07	3.07184e-05	0.172266	0.26871	1.27642	1.06302	5.62548	5.83057
EPHA2	1969	2.7637	2.76386	5.0854	8.66684e-07	3.07549e-05	10.8122	10.8517	19.4867	15.4965	72.8477	74.2985
RBMS3	27303	4.58959	4.59156	3.42717	8.68724e-07	3.07664e-05	0.729596	1.20919	8.06274	7.96087	23.1778	23.5128
PGM5-AS1	572558	11.2397	1.44269e+08	0.552832	8.72156e-07	3.07664e-05	0	0	1.19133	0.992156	3.29243	3.36623
TARS	6897	1.8866	1.88661	7.7822	8.73516e-07	3.07664e-05	105.893	109.003	148.267	163.032	396.138	398.473
FAM133A	286499	8.56767	8.74938	0.86188	8.73641e-07	3.07664e-05	0.0101333	0.010335	0.829675	1.32287	4.34993	4.45867
WDR76	79968	-1.87087	-1.87099	5.0187	8.78372e-07	3.08744e-05	47.6264	45.1742	36.5695	39.5091	12.7554	12.6139
PTPRC	5788	3.74219	3.74999	0.534933	8.86548e-07	3.11029e-05	0.243199	0.22737	0.861585	1.05121	3.19431	3.13758
PCK2	5106	2.18799	2.18823	3.98903	8.92357e-07	3.12476e-05	6.0597	6.97612	11.3814	11.4925	29.4901	29.915
CLDN11	5010	3.57453	3.58225	0.299431	9.0533e-07	3.16422e-05	0.243199	0.22737	0.595664	0.696872	2.78003	2.85812
GABRG2	2566	-1.85119	-1.85134	4.71757	9.15328e-07	3.19315e-05	35.1726	34.1675	35.8781	33.1782	9.45211	9.76843
HIST1H4H	8365	-2.13299	-2.13304	6.2655	9.21436e-07	3.20531e-05	133.293	123.565	77.5214	68.3407	29.1522	29.4069
NMRK2	27231	3.87462	3.88411	0.15014	9.22268e-07	3.20531e-05	0.182399	0.2067	0.244648	0.307096	2.83454	2.90893
FAM107A	11170	-2.50137	-2.5022	3.58527	9.26177e-07	3.2065e-05	10.721	11.6475	24.135	21.355	1.91877	2.03244
SDC4	6385	2.37953	2.37984	3.67963	9.26522e-07	3.2065e-05	5.09704	5.17783	7.11606	6.07105	26.2086	27.2728
MCC	4163	1.80999	1.81006	5.31738	9.27794e-07	3.2065e-05	18.929	20.5563	30.1555	31.1702	69.0211	69.4333
SERPINA1	5265	10.7752	1.44269e+08	-0.290252	9.36744e-07	3.23142e-05	0	0	0.0531843	0.0590569	2.39846	2.42623
HIST1H2AG	8969	-2.15893	-2.15895	7.67654	9.41278e-07	3.24103e-05	349.892	306.887	216.375	206.971	71.6921	75.3782
OTX2	5015	2.55875	2.5588	6.77398	9.5515e-07	3.28271e-05	35.3449	41.7637	66.491	58.7852	224.888	229.437
JPH3	57338	-1.94953	-1.94964	5.09511	9.57871e-07	3.28598e-05	51.3453	51.675	39.5372	35.5759	13.0825	13.592
SP100	6672	2.94496	2.948	1.154	9.63329e-07	3.2986e-05	0.607997	0.527085	1.69126	1.78352	4.40444	4.35705
EHHADH	1962	3.97994	3.99127	0.345536	9.69445e-07	3.31343e-05	0.162132	0.16536	0.94668	1.15752	2.52928	2.68028
TMEM131L	23240	-2.19016	-2.19022	6.16257	9.7335e-07	3.32066e-05	105.954	111.422	76.2663	88.2546	23.4613	24.1734
SLC1A5	6510	1.59168	1.59172	5.70379	9.79703e-07	3.33224e-05	29.1838	28.1422	41.7709	40.8438	86.1047	86.6837
RIMS4	140730	-1.8398	-1.83985	6.13251	9.80335e-07	3.33224e-05	107.382	107.453	76.3088	69.4982	29.3811	30.6391
EDAR	10913	2.96402	2.968	0.701656	9.82952e-07	3.33503e-05	0.455998	0.4134	1.03177	1.06302	3.41235	3.39164
HIST1H2AL	8332	-2.31097	-2.3111	5.2824	9.91076e-07	3.35645e-05	66.0588	56.5117	42.2815	43.6667	12.0032	12.7028
CCDC85A	114800	-2.03339	-2.03362	4.11505	1.00061e-06	3.38256e-05	25.9108	26.6539	18.1358	20.162	6.31231	6.52922
DPP10	57628	1.67958	1.67972	4.37116	1.01365e-06	3.42044e-05	9.89008	10.1696	19.5293	20.3156	31.9867	32.2777
POU6F1	5463	-1.84082	-1.84096	4.67734	1.03325e-06	3.48024e-05	37.4729	38.4978	29.1556	26.9181	10.4006	10.8101
ITGA5	3678	2.18824	2.18839	4.59241	1.03648e-06	3.48477e-05	10.5082	10.5004	15.1043	12.9217	47.5004	48.2578
GORAB	92344	1.90708	1.90718	4.88063	1.04233e-06	3.49811e-05	14.5311	15.0788	17.2104	18.91	54.3578	56.7052
SLC16A7	9194	-1.77578	-1.77601	3.94899	1.05489e-06	3.5339e-05	21.0164	20.5976	19.2846	19.3707	5.93073	6.22436
CD274	29126	3.74243	3.74715	1.1311	1.07695e-06	3.59374e-05	0.324265	0.45474	0.999864	0.968533	5.16759	5.28435
ERF	2077	1.61094	1.61101	5.04502	1.07734e-06	3.59374e-05	18.6351	19.2748	22.5076	21.8747	57.5848	58.2168
DSC3	1825	2.49656	2.49792	1.6626	1.07857e-06	3.59374e-05	1.20586	1.19886	1.58489	1.4528	6.73749	6.84679
CASQ1	844	-2.55403	-2.55561	1.97183	1.08917e-06	3.62257e-05	6.44476	5.83927	4.35047	4.54738	1.0357	1.05433
ATOH1	474	6.60689	6.63408	1.84599	1.09584e-06	3.63251e-05	0.0810662	0.0620099	2.86131	4.42927	6.98824	7.24058
CTTNBP2	83992	-1.59631	-1.5964	5.00801	1.09624e-06	3.63251e-05	43.9278	43.841	37.2928	38.7413	14.4562	14.5701
FAM129A	116496	2.92979	2.93075	2.70056	1.09803e-06	3.63251e-05	1.94559	1.62259	3.85054	4.44108	13.4205	13.7952
KIRREL2	84063	2.27067	2.27102	3.5288	1.10726e-06	3.65653e-05	4.50931	4.5474	7.66917	8.85854	21.6624	22.052
CCND1	595	3.3318	3.33192	6.17058	1.10976e-06	3.65657e-05	12.6362	17.3628	50.44	49.8322	149.141	152.891
NRIP3	56675	3.0031	3.00336	4.75419	1.11462e-06	3.65657e-05	6.40423	7.12081	22.4544	17.5753	53.5183	54.9268
CDC42EP1	11135	2.43524	2.43616	2.20953	1.11492e-06	3.65657e-05	1.81386	1.71561	2.7124	2.44496	9.3867	9.71762
JUNB	3726	1.82037	1.82055	3.8487	1.11516e-06	3.65657e-05	7.79249	7.66856	8.03083	8.36246	26.6447	27.9715
SNHG18	100505806	-2.17698	-2.17731	3.77519	1.12019e-06	3.66661e-05	22.0601	20.546	14.1257	15.7209	4.63339	4.78894
CCDC170	80129	3.32318	3.32754	0.918703	1.14097e-06	3.72803e-05	0.364798	0.45474	1.11687	1.21657	4.04467	4.17921
MIR612	693197	3.70155	3.70435	1.7896	1.14851e-06	3.74607e-05	0.607997	0.702779	1.39343	1.0394	8.48182	8.59978
UST-AS1	100128176	3.62909	3.63925	0.156232	1.16508e-06	3.79345e-05	0.162132	0.196365	0.893496	0.968533	2.19132	2.2738
MS4A6A	64231	8.37252	8.55417	0.594014	1.18406e-06	3.83053e-05	0.0202666	0	0.765854	0.637815	3.80483	3.88705
SV2C	22987	3.4681	3.46863	4.0908	1.18437e-06	3.83053e-05	3.36425	3.52423	11.1049	8.0908	37.3614	38.8959
APOL6	80830	8.87452	8.9377	2.50734	1.18457e-06	3.83053e-05	0	0.0620099	2.11673	1.96069	14.8922	15.2306
WNT7A	7476	-1.70142	-1.70152	4.88603	1.18472e-06	3.83053e-05	41.6478	43.3553	33.8571	32.1624	12.9517	13.1855
CPLX3	594855	2.85249	2.8551	1.16217	1.19828e-06	3.86564e-05	0.689063	0.620099	1.40406	1.26382	4.6988	4.77624
BACE2	25825	2.88043	2.8812	2.93846	1.2006e-06	3.86564e-05	2.32052	2.098	5.00996	4.07493	16.0588	16.5009
PALMD	54873	-3.72877	-3.72996	3.63711	1.20183e-06	3.86564e-05	23.5396	17.2078	15.3064	15.2131	1.5699	1.49893
COCH	1690	-2.2069	-2.20733	3.4812	1.20643e-06	3.8699e-05	17.7332	16.3086	12.0941	13.2287	3.76122	3.60759
RHOD	29984	5.12902	5.19056	-1.17658	1.20873e-06	3.8699e-05	0.0303998	0.031005	0.159553	0.153548	1.11201	1.13055
CELF5	60680	-2.06683	-2.0669	5.92228	1.20941e-06	3.8699e-05	87.5921	88.7259	77.6916	67.4902	20.7576	21.328
BEST3	144453	-4.49132	-4.50371	1.18054	1.22764e-06	3.91777e-05	3.86078	3.05916	3.30806	2.7993	0.152629	0.152433
SYT16	83851	-1.90314	-1.90328	4.84129	1.22859e-06	3.91777e-05	39.2361	37.5574	38.8777	35.5404	10.0299	10.5052
BNC2	54796	4.49958	4.50144	3.25339	1.2314e-06	3.91998e-05	0.770129	1.28154	4.57385	4.29934	23.1233	23.2969
PCDHGB6	56100	-1.85161	-1.85171	5.22244	1.24924e-06	3.95878e-05	49.9672	52.5328	47.9297	44.9187	13.7475	14.659
LHX9	56956	7.6697	7.67324	6.03576	1.24964e-06	3.95878e-05	0.658663	0.45474	59.46	105.629	112.586	114.985
CDH15	1013	5.01789	5.04452	0.0392139	1.24999e-06	3.95878e-05	0.0506664	0.0930149	0.627574	0.673249	2.44207	2.2865
CPNE5	57699	-2.64894	-2.64981	3.02602	1.25718e-06	3.97478e-05	12.9199	11.2755	10.8602	9.68533	1.97328	1.88001
LIF	3976	3.38442	3.38684	1.72562	1.26262e-06	3.98519e-05	0.820796	0.661439	1.59553	1.32287	7.59875	7.91383
PTPN5	84867	-2.37512	-2.37526	5.22499	1.27472e-06	4.01353e-05	56.2093	59.6432	46.7703	39.1547	11.1637	11.1657
GPR26	2849	-4.19205	-4.19337	4.23352	1.27592e-06	4.01353e-05	28.6873	23.5018	33.0487	24.4732	1.40637	1.44812
EVX2	344191	4.38123	4.3859	2.15394	1.28597e-06	4.03497e-05	0.303998	0.506415	4.42493	4.61825	8.22017	8.7014
OR7E12P	10821	2.9979	2.99969	1.83676	1.28709e-06	4.03497e-05	0.952528	0.992159	2.20183	1.78352	7.65326	7.90112
NEGR1	257194	-1.99753	-1.99761	5.85456	1.29517e-06	4.05347e-05	78.3201	69.1308	83.1696	79.3843	18.3918	18.5333
DRAM1	55332	3.24696	3.25104	0.904595	1.30692e-06	4.07964e-05	0.486397	0.382395	1.04241	1.07484	4.11009	4.16651
PARP12	64761	4.80144	4.80656	2.37534	1.30793e-06	4.07964e-05	0.466131	0.279045	4.27602	5.31512	10.3679	10.5179
LINC02510	729307	3.79945	3.8071	0.613812	1.31375e-06	4.09091e-05	0.273599	0.2067	1.07432	0.921288	3.32514	3.40434
HIST1H2BM	8342	-1.9643	-1.96437	5.73491	1.32325e-06	4.11359e-05	89.031	80.1582	55.0564	51.6512	21.27	22.0901
PHACTR2	9749	1.94742	1.94758	4.21882	1.32897e-06	4.12448e-05	8.73489	9.20848	11.6686	12.9335	34.2544	34.958
CAPSL	133690	10.9019	1.44269e+08	0.093387	1.33721e-06	4.14311e-05	0	0	0.531843	0.637815	2.55109	2.71839
BMP2	650	2.67248	2.67382	1.95797	1.34685e-06	4.16603e-05	1.14506	1.35388	2.45711	2.45677	7.75138	8.19329
RNF112	7732	-2.22615	-2.2266	3.60094	1.37916e-06	4.25886e-05	16.3044	16.567	17.4338	15.2131	3.45596	3.56948
HSP90B1	7184	1.61271	1.61271	9.08022	1.39051e-06	4.28007e-05	307.018	291.436	410.561	408.426	906.945	923.288
NPTXR	23467	-1.84357	-1.84375	4.3433	1.39064e-06	4.28007e-05	28.3833	27.181	26.3049	24.1897	7.80589	7.67247
PCDHAC1	56135	-1.76797	-1.76804	5.65161	1.39465e-06	4.28533e-05	75.8881	71.5285	57.0242	53.6237	21.2482	22.0393
GRIK1	2897	2.70422	2.70482	3.45178	1.4001e-06	4.29496e-05	2.60425	2.96614	10.8496	12.9689	18.0211	18.292
ANKS1B	56899	-1.73689	-1.73697	5.61643	1.40278e-06	4.29607e-05	64.397	60.1807	66.2144	65.9548	19.1768	18.1904
ST8SIA5	29906	-4.60748	-4.61246	2.53012	1.41015e-06	4.30938e-05	10.0826	8.58838	8.67967	6.2246	0.370671	0.393786
INPP4B	8821	2.55163	2.55299	2.06877	1.41811e-06	4.30938e-05	1.14506	1.28154	4.06328	4.4647	7.24989	6.98652
GUSBP4	375513	6.3952	6.41179	2.034	1.41944e-06	4.30938e-05	0.141866	0.0930149	1.82954	2.56307	11.5453	8.47275
PITX2	5308	5.20573	5.23687	-0.0277036	1.42035e-06	4.30938e-05	0.0607997	0.0620099	0.670122	0.472455	2.25673	2.37542
FSTL1	11167	1.61719	1.6172	7.54126	1.42102e-06	4.30938e-05	105.325	101.355	141.47	135.429	315.583	318.471
B4GALNT1	2583	-2.23444	-2.23469	4.302	1.42106e-06	4.30938e-05	29.3257	29.217	25.4646	21.6266	6.21419	6.22436
FAM160A1	729830	3.71253	3.71396	2.8473	1.42788e-06	4.323e-05	1.32746	1.2402	4.09519	2.91741	16.5385	17.1614
LOC642366	642366	-2.30751	-2.30838	2.54171	1.4328e-06	4.33085e-05	8.94768	9.18781	6.3502	6.51988	1.72253	1.94352
MAGT1	84061	1.67415	1.67419	5.82997	1.43674e-06	4.33567e-05	31.9198	29.8578	41.9518	40.4304	97.9661	99.1959
KCNK1	3775	3.88975	3.89743	0.718034	1.44798e-06	4.36252e-05	0.222932	0.258375	1.26579	0.980345	3.49957	3.6711
SLC9A4	389015	-5.30636	-5.38661	-0.539235	1.45316e-06	4.36456e-05	1.02346	0.940484	0.91477	1.00397	0.0218042	0.0254055
TNFRSF8	943	5.28729	5.32873	-0.300825	1.4539e-06	4.36456e-05	0.0303998	0.0620099	0.54248	0.531512	1.79884	1.90542
ADAMTS16	170690	3.62221	3.62498	1.81505	1.45572e-06	4.36456e-05	0.61813	0.702779	2.04228	1.52367	8.18747	8.10437
KLF4	9314	3.74903	3.75007	3.29902	1.45938e-06	4.36849e-05	2.05706	1.46757	3.70163	4.50014	23.5812	23.8685
NEAT1	283131	2.30433	2.30439	5.94351	1.46847e-06	4.38861e-05	24.6239	26.1579	36.8673	30.8277	123.521	127.32
HOXB7	3217	6.27347	6.39589	-0.780329	1.48568e-06	4.42945e-05	0.0202666	0.010335	0.382927	0.472455	1.26464	1.32109
HOXA4	3201	8.59161	8.9347	0.0666297	1.48812e-06	4.42945e-05	0	0.010335	0.553116	0.744117	2.43117	2.57866
MXRA8	54587	1.79822	1.79841	3.8962	1.48929e-06	4.42945e-05	7.65062	7.65823	10.7858	10.0042	26.612	26.6377
CPNE4	131034	4.13939	4.14301	2.19123	1.49264e-06	4.43231e-05	0.506664	0.527085	4.79722	3.36624	9.10324	9.1587
FGFBP3	143282	-2.31421	-2.31427	6.39901	1.49888e-06	4.44373e-05	118.955	122.098	98.3058	118.256	23.7775	24.6942
HOXA3	3200	10.0558	10.3994	1.69979	1.50235e-06	4.44692e-05	0	0.010335	2.21247	3.54341	6.82471	6.99923
TSPYL2	64061	1.5365	1.53655	5.67631	1.51631e-06	4.48108e-05	30.187	28.9586	37.8991	38.198	85.3197	86.2645
ABCA13	154664	3.72379	3.72516	2.96131	1.52585e-06	4.49595e-05	1.55039	1.12651	4.8185	3.90957	17.5742	17.8474
CH25H	9023	4.39674	4.40573	0.80067	1.52619e-06	4.49595e-05	0.222932	0.196365	0.712669	0.484267	4.38264	4.50948
MAPK11	5600	-1.75285	-1.75294	5.21466	1.53461e-06	4.5136e-05	52.1458	56.7804	41.1753	40.1233	16.2223	16.0944
ACTC1	70	3.66716	3.67241	1.05085	1.54169e-06	4.52726e-05	0.293865	0.403065	1.54234	1.3465	4.46986	4.40786
THSD4-AS1	101929196	-4.15891	-4.18007	0.195122	1.54906e-06	4.54169e-05	1.71252	1.4779	1.55298	1.73627	0.0872167	0.0889194
FZD1	8321	1.84635	1.84643	5.20395	1.55335e-06	4.54711e-05	17.2063	18.8407	27.1133	28.3946	63.3084	66.3212
LINC01201	104266960	-5.49637	-5.55054	-0.192272	1.55737e-06	4.5517e-05	1.68212	1.61226	0.733943	0.909476	0.0436083	0.0254055
MTUS1	57509	-1.74565	-1.74582	4.47095	1.58398e-06	4.62218e-05	27.8057	28.2352	31.2511	28.8198	8.351	8.35842
QPCT	25797	-2.29639	-2.29737	2.2085	1.5895e-06	4.631e-05	8.27889	7.66856	4.08455	4.16942	1.5699	1.67677
SPTLC3	55304	3.1475	3.15568	0.17374	1.59253e-06	4.63257e-05	0.212799	0.217035	1.2126	1.27563	1.87516	1.95623
COL1A1	1277	4.09379	4.09598	2.58617	1.637e-06	4.75448e-05	0.800529	0.909479	3.08469	2.10243	14.7396	14.4939
IRGM	345611	-2.58227	-2.58355	2.39072	1.64292e-06	4.76421e-05	8.17756	7.37918	6.92459	6.1183	1.27554	1.32109
NMI	9111	5.4774	5.51487	-0.0226643	1.65418e-06	4.78938e-05	0.0709329	0.031005	0.606301	0.531512	2.37665	2.2992
ABLIM1	3983	2.64272	2.64287	5.17121	1.66968e-06	4.82673e-05	9.84955	12.495	28.1664	26.2095	69.926	69.6112
FOXP2	93986	-1.86544	-1.8655	5.90879	1.6739e-06	4.83139e-05	94.0267	84.4162	68.0971	64.6909	24.3662	24.6053
PLCG2	5336	3.54571	3.54755	2.30167	1.68008e-06	4.83737e-05	0.810662	1.16785	2.2231	2.35046	11.5344	11.5849
PDE10A	10846	-1.60008	-1.60012	6.55318	1.68333e-06	4.83737e-05	129.23	122.49	111.847	116.614	41.3407	41.6905
RAB27B	5874	-1.64614	-1.64629	4.39632	1.68631e-06	4.83737e-05	27.7652	29.279	25.1987	25.6425	9.01603	9.20951
SIX3-AS1	100506108	-5.995	-6.00645	2.80074	1.68639e-06	4.83737e-05	11.5317	10.3557	11.7644	7.48842	0.163531	0.177839
HIST1H2AB	8335	-2.21643	-2.21653	5.35938	1.68994e-06	4.84005e-05	74.814	63.2915	40.0584	38.1271	14.9904	14.7225
CERKL	375298	4.55008	4.56855	0.376531	1.70067e-06	4.85984e-05	0.0911995	0.113685	1.18069	1.5591	2.43117	2.42623
HOXB6	3216	8.52967	8.71137	0.828795	1.7051e-06	4.85984e-05	0.0202666	0	0.904133	1.22838	4.20821	4.36975
HOXC5	3222	9.46964	9.65157	1.71015	1.70641e-06	4.85984e-05	0.0101333	0.010335	2.1061	1.1457	8.07845	8.38383
LIM2	3982	8.69344	9.03659	0.214142	1.70732e-06	4.85984e-05	0.0101333	0	0.936043	0.661437	2.69282	2.68028
NEUROD4	58158	6.12366	6.12781	4.00264	1.71705e-06	4.88006e-05	0.466131	0.47541	10.9241	18.6147	32.292	33.548
NTN1	9423	-2.88648	-2.88687	4.4105	1.723e-06	4.88471e-05	31.8692	33.4234	29.9747	23.1976	4.38264	4.44597
BCL11A	53335	-1.79985	-1.79991	5.8551	1.72395e-06	4.88471e-05	84.1873	80.5613	64.3317	70.6557	23.2978	24.0209
PARP10	84875	2.29499	2.29582	2.47051	1.72861e-06	4.88542e-05	1.83412	1.96365	5.12696	5.7049	9.31038	9.33654
FN1	2335	2.85925	2.85929	7.17313	1.72947e-06	4.88542e-05	40.1278	43.8514	97.4442	75.1913	303.678	305.718
ADAMTS1	9510	2.13855	2.13876	4.18157	1.73334e-06	4.8889e-05	7.55943	7.27583	13.2854	15.4611	32.183	33.1542
DNAJC3	5611	2.0701	2.07015	6.22343	1.74057e-06	4.90186e-05	35.4462	30.9946	53.7587	49.1472	138.827	140.188
GSC	145258	4.31759	4.3317	0.00767325	1.74977e-06	4.92029e-05	0.162132	0.10335	0.234011	0.200793	2.64921	2.70569
ZHX3	23051	-1.63573	-1.6358	5.38981	1.7808e-06	4.99999e-05	57.2632	60.6974	46.7809	48.6156	18.9805	18.9779
GBP1	2633	5.07432	5.09215	0.543649	1.80131e-06	5.04994e-05	0.0709329	0.14469	0.659485	0.578758	3.73942	3.59488
USP18	11274	3.68951	3.69076	3.10026	1.82007e-06	5.09185e-05	1.53012	1.41589	4.6164	5.92931	21.2264	16.8058
CHMP1B2P	101060146	-4.01771	-4.03036	0.605935	1.82175e-06	5.09185e-05	2.56372	2.23236	1.71253	2.09061	0.141727	0.152433
TPBG	7162	6.62773	6.62808	7.77801	1.83389e-06	5.11807e-05	5.80637	5.56023	118.899	62.5176	550.206	574.127
SDF2L1	23753	2.40918	2.4102	2.1051	1.84221e-06	5.13356e-05	1.62132	1.56058	2.68049	3.07096	8.41641	8.49815
PLCL2	23228	-1.7205	-1.72053	6.80582	1.85458e-06	5.14734e-05	169.135	154.539	124.419	124.716	48.4489	49.7695
TTTY10	246119	10.1848	1.44269e+08	-0.530786	1.85568e-06	5.14734e-05	0	0	0.478658	0.460644	1.60261	1.60055
VCAN	1462	-2.36121	-2.36122	10.556	1.85765e-06	5.14734e-05	2358.25	2296.4	1559.21	1912.81	445.23	460.691
ACBD7	414149	-1.69958	-1.69967	4.99499	1.86195e-06	5.14734e-05	48.4371	44.6782	34.4634	34.8318	14.4126	14.2525
C1QL3	389941	4.16942	4.17856	1.05546	1.86252e-06	5.14734e-05	0.212799	0.196365	1.97846	2.70481	3.73942	3.6711
PBX3	5090	-1.70157	-1.70158	7.6459	1.86483e-06	5.14734e-05	278.26	282.094	243.658	225.149	84.8618	87.4205
UST	10090	2.47119	2.47143	4.2913	1.86863e-06	5.14734e-05	6.99196	6.94511	14.5725	11.7287	38.0592	39.2389
RRM2	6241	-1.74044	-1.74051	5.37343	1.8695e-06	5.14734e-05	64.3362	60.7387	41.388	44.5643	18.6317	18.8001
HIST1H2AI	8329	-1.65105	-1.65108	6.52969	1.87211e-06	5.14734e-05	141.126	132.753	95.5083	97.4911	42.4963	44.7138
IL33	90865	-6.74531	-6.76287	2.74972	1.87605e-06	5.14927e-05	13.7002	10.49	9.45616	6.13011	0.119923	0.101622
SLITRK2	84631	7.67914	7.80252	0.370626	1.87924e-06	5.14927e-05	0.0101333	0.02067	0.340379	0.590569	3.41235	3.44245
DAB2	1601	4.82909	4.8333	2.4015	1.88114e-06	5.14927e-05	0.415464	0.49608	3.01023	1.91344	12.9408	13.033
PCDHB5	26167	1.68263	1.68278	4.17702	1.88834e-06	5.15701e-05	9.34288	9.35317	15.1362	14.6815	29.174	30.855
CXCL11	6373	7.76524	7.82826	1.37408	1.88952e-06	5.15701e-05	0.0202666	0.04134	1.05305	0.578758	7.02094	6.93571
ARHGAP33	115703	-1.54688	-1.54697	4.99634	1.90536e-06	5.18697e-05	44.1102	45.7633	35.6122	35.0207	15.1866	15.5736
MGLL	11343	-2.43583	-2.43796	1.47248	1.90723e-06	5.18697e-05	4.17491	4.04098	3.3187	3.35443	0.73044	0.787572
CRB1	23418	-1.87028	-1.87035	5.74424	1.90889e-06	5.18697e-05	77.2966	69.9576	65.2677	68.5651	19.602	20.6801
ITPKB	3707	2.43639	2.43655	4.71266	1.93505e-06	5.25039e-05	9.17062	10.3143	17.7104	14.717	52.0357	53.4406
HRK	8739	2.56778	2.5699	1.20701	1.96746e-06	5.32489e-05	0.739729	0.816464	1.47852	1.59454	4.58978	4.64921
NELL2	4753	1.76518	1.7652	7.66857	1.96825e-06	5.32489e-05	94.2496	85.491	217.205	212.817	302.38	308.601
GNG12-AS1	100289178	4.01923	4.02276	1.94243	1.97401e-06	5.33271e-05	0.516797	0.53742	2.92514	2.01975	8.3837	8.75221
CACNG5	27091	3.41068	3.41814	0.355988	1.98821e-06	5.36324e-05	0.212799	0.26871	1.08496	0.968533	2.54019	2.60407
YBX3	8531	1.85591	1.85608	4.12172	2.00323e-06	5.39592e-05	9.38342	8.55737	10.4667	11.1145	32.7499	32.2015
SCNN1A	6337	4.42315	4.43916	0.0814965	2.01225e-06	5.41236e-05	0.101333	0.134355	0.436111	0.590569	2.52928	2.57866
FBLN1	2192	-1.6396	-1.63967	5.21014	2.01943e-06	5.42383e-05	58.317	61.3588	31.0171	32.7293	19.1005	19.3082
FAS	355	3.1408	3.14214	2.32699	2.02595e-06	5.43347e-05	1.47946	1.15752	2.31883	1.93707	11.5017	11.7882
PCYT1B	9468	-1.83794	-1.83804	5.28879	2.03908e-06	5.46079e-05	55.9864	55.6436	43.2495	48.1904	15.2738	15.9547
CLYBL-AS1	101927465	6.36313	6.45598	-0.493956	2.0485e-06	5.47812e-05	0.0101333	0.031005	0.351016	0.271662	1.76614	1.8292
HTRA1	5654	1.8172	1.81731	4.72635	2.05177e-06	5.47897e-05	12.9503	13.1771	21.3588	19.2762	45.0583	47.0257
TNFAIP2	7127	2.11089	2.11142	2.7196	2.07278e-06	5.5271e-05	2.81705	2.95581	4.20156	4.63006	12.4829	12.4614
GABRB1	2560	8.49346	8.67515	0.778575	2.07726e-06	5.5311e-05	0.0202666	0	1.14878	0.814985	4.1973	4.16651
PDIA4	9601	1.87805	1.87807	7.50045	2.08675e-06	5.54843e-05	91.9899	86.9793	131.918	117.736	331.194	326.664
ONECUT1	3175	3.35401	3.357	1.67951	2.1233e-06	5.63753e-05	0.506664	0.692444	2.75495	3.03553	5.94164	6.33868
HM13	81502	2.25593	2.25598	6.08608	2.13969e-06	5.67162e-05	27.0052	29.1343	45.5045	37.8673	133.223	134.929
GSDME	1687	-1.53962	-1.53976	4.35678	2.14225e-06	5.67162e-05	27.3193	27.5841	24.1776	24.733	9.32128	9.56519
HSPA5	3309	1.89366	1.89368	7.51363	2.14722e-06	5.67668e-05	85.839	86.5555	150.767	132.701	315.55	325.039
SAMD14	201191	-1.82378	-1.82387	5.20968	2.15862e-06	5.6987e-05	52.3586	56.1397	43.1963	39.4264	15.3392	15.3068
ZNF367	195828	-1.68281	-1.68295	4.42723	2.17417e-06	5.73159e-05	32.4265	30.881	22.2523	23.5519	9.73556	9.98438
HIST1H2BJ	8970	-2.04069	-2.04071	7.67088	2.18738e-06	5.75823e-05	347.318	304.345	214.939	197.404	78.5604	79.8242
NCKAP5	344148	2.45222	2.45235	5.22067	2.20276e-06	5.79052e-05	11.6229	13.4872	28.0068	33.2609	67.9745	69.446
MAFF	23764	2.13838	2.13871	3.31049	2.20789e-06	5.7958e-05	4.85384	4.39237	5.04187	4.55919	19.929	20.7944
PAK5	57144	-1.45427	-1.45431	5.90956	2.2145e-06	5.79897e-05	76.9622	78.2049	74.4899	74.1519	27.9202	28.7083
CORO2B	10391	-1.69376	-1.69384	5.32429	2.21535e-06	5.79897e-05	53.524	57.6176	46.3767	48.2731	16.9418	17.4155
POSTN	10631	3.56582	3.56732	2.55777	2.23201e-06	5.83436e-05	1.42879	1.00249	2.25501	1.90163	14.4453	14.3922
TMEM39A	55254	1.5273	1.52735	5.50794	2.24894e-06	5.87034e-05	27.0457	25.7961	33.8465	34.0168	75.2571	77.0677
EYA2	2139	2.6091	2.60995	2.77081	2.25841e-06	5.87863e-05	1.84426	2.098	5.93537	7.05139	12.134	11.9279
TRABD2B	388630	4.59162	4.60026	1.3089	2.26195e-06	5.87863e-05	0.263465	0.175695	2.20183	1.60635	5.33112	5.33516
ISG20	3669	2.6447	2.64708	1.09603	2.26264e-06	5.87863e-05	0.64853	0.754454	1.30833	1.3465	4.32813	4.45867
RAMP1	10267	-2.82755	-2.82964	1.65042	2.26645e-06	5.87863e-05	6.1205	5.45688	2.46775	2.87017	0.839461	0.787572
FAM43A	131583	2.72109	2.72215	2.25095	2.26796e-06	5.87863e-05	1.57066	1.60192	2.5103	1.99612	10.3788	10.556
HERC3	8916	-1.83986	-1.83992	5.98228	2.28325e-06	5.91002e-05	94.28	86.7622	70.2671	77.1756	25.2056	25.3674
IL1RAPL1	11141	-1.95166	-1.95215	3.01933	2.31575e-06	5.98579e-05	11.7039	11.9059	9.11579	9.56722	2.95447	3.15029
HPN	3249	4.81377	4.8663	-1.00613	2.32292e-06	5.99093e-05	0.0303998	0.04134	0.414837	0.366153	1.0357	1.05433
MSANTD1	345222	-2.31859	-2.32028	1.65942	2.32419e-06	5.99093e-05	4.76264	4.61974	3.8399	3.60247	0.926677	0.952708
OVOS	408186	-1.89086	-1.89126	3.29291	2.34802e-06	6.04395e-05	13.7407	13.1461	11.8388	12.5909	3.6522	3.59488
ZNF737	100129842	-1.52424	-1.52426	6.796	2.36834e-06	6.08781e-05	150.449	147.501	130.418	134.543	52.9841	50.5951
ROBO1	6091	-1.98772	-1.98773	8.16843	2.37367e-06	6.09308e-05	450.819	438.762	283.525	328.534	111.735	112.559
FRAS1	80144	1.87297	1.87303	5.66294	2.38348e-06	6.10796e-05	24.5732	25.6308	37.1545	32.7648	91.6865	92.2094
E2F1	1869	-1.85742	-1.85754	4.76534	2.38605e-06	6.10796e-05	40.5027	41.464	27.592	30.7332	10.9893	11.6357
LCK	3932	4.75953	4.80554	-0.909511	2.4012e-06	6.13827e-05	0.0405331	0.04134	0.351016	0.437021	1.13382	1.15595
TNFRSF10A	8797	3.23847	3.24372	0.47162	2.41352e-06	6.14886e-05	0.344531	0.33072	0.702032	0.555135	3.27063	3.12488
AKR1C2	1646	-1.75582	-1.75594	4.756	2.41485e-06	6.14886e-05	38.7801	38.2705	30.9639	31.0521	12.0032	10.7974
PLSCR4	57088	2.48381	2.48529	1.57049	2.41528e-06	6.14886e-05	1.09439	1.11618	1.74444	1.51186	6.11607	6.26247
MME	4311	3.86305	3.87027	0.636355	2.43416e-06	6.18842e-05	0.273599	0.237705	0.57439	0.803174	3.69581	3.78543
NR2E1	7101	-2.1251	-2.12519	5.77802	2.44822e-06	6.21568e-05	78.2289	75.2697	64.1402	76.1598	17.4542	17.7331
GRAMD1C	54762	-2.23671	-2.23698	4.15585	2.45852e-06	6.23328e-05	27.9476	25.5894	19.2527	22.5361	5.59277	5.76706
AGT	183	6.80237	6.87736	0.171089	2.46727e-06	6.24693e-05	0.0405331	0.010335	0.436111	0.295285	2.96537	3.04867
SERPINH1	871	2.49781	2.49787	6.30461	2.48053e-06	6.25703e-05	28.7684	28.8346	51.1845	40.1823	160.708	164.666
TFPI	7035	6.68689	6.72143	1.18212	2.48321e-06	6.25703e-05	0.0607997	0.051675	1.10623	0.60238	5.91983	5.9576
ITPR1	3708	2.41563	2.41617	3.08537	2.48384e-06	6.25703e-05	3.27305	2.7181	6.76504	6.2246	15.9279	16.0563
AGA	175	1.69953	1.69974	3.62033	2.48474e-06	6.25703e-05	6.74876	6.45937	8.80732	8.87035	21.4771	21.4296
RDH10	157506	2.20264	2.20273	5.19458	2.48993e-06	6.26159e-05	16.3044	16.9701	18.2103	15.1186	74.8319	78.3507
HOXB3	3213	11.6501	11.7741	4.66554	2.49511e-06	6.26591e-05	0.0303998	0	15.2958	29.5993	52.7116	54.7998
PRDM14	63978	7.08914	7.18243	0.0964618	2.49839e-06	6.26591e-05	0.0202666	0.02067	0.159553	0.318907	2.91086	3.03596
SP9	100131390	-5.2364	-5.24104	3.18573	2.5134e-06	6.29503e-05	16.6996	14.7894	13.4769	8.44514	0.425181	0.406489
L1TD1	54596	4.51436	4.5168	2.69343	2.53166e-06	6.33223e-05	0.55733	1.00249	0.850948	0.885854	17.4869	18.1777
RHPN2	85415	1.70846	1.70858	4.40339	2.55571e-06	6.38377e-05	11.4202	11.9266	14.2321	13.0988	37.9938	38.3116
GDF7	151449	7.38062	7.40455	2.45026	2.6214e-06	6.53254e-05	0.0911995	0.0723449	3.28679	1.72446	13.8784	13.8587
ZFP36L1	677	1.94462	1.94468	5.80305	2.62231e-06	6.53254e-05	25.1609	28.5969	38.5267	35.8121	101.684	105.255
HIST1H3B	8358	-2.20377	-2.20379	8.02248	2.63666e-06	6.55949e-05	470.883	401.742	262.305	235.46	94.0087	95.4105
UNCX	340260	4.18805	4.19637	1.54867	2.65395e-06	6.59367e-05	0.162132	0.28938	4.40366	4.45289	4.03377	4.23002
SPP1	6696	3.93733	3.94472	0.613648	2.68437e-06	6.65646e-05	0.222932	0.279045	0.585027	0.413398	3.75032	3.97597
PEX5L	51555	2.10569	2.10617	3.35609	2.6864e-06	6.65646e-05	3.01972	3.28653	14.7959	13.1815	13.5949	13.5539
PLD1	5337	3.9887	3.99083	2.58141	2.69867e-06	6.67704e-05	0.790396	0.961154	3.81863	2.5985	13.8129	14.0239
GDF10	2662	8.20926	8.27236	1.91553	2.7019e-06	6.67704e-05	0.0405331	0.02067	2.41457	1.28744	9.27768	9.70492
OSR1	130497	3.35657	3.36489	-0.0379213	2.7126e-06	6.69456e-05	0.212799	0.217035	0.54248	0.437021	2.18042	2.24839
FBLIM1	54751	-1.89972	-1.90009	3.25252	2.72487e-06	6.71026e-05	14.8655	14.8514	10.0306	9.20107	4.02287	3.93786
MIR924HG	647946	-3.71167	-3.71521	2.07824	2.72619e-06	6.71026e-05	7.52903	6.04597	4.59512	5.85845	0.501496	0.533516
YAP1	10413	1.70666	1.70669	6.64048	2.73883e-06	6.73244e-05	51.6189	55.3852	68.8417	73.5022	171.043	178.233
CRNDE	643911	2.85443	2.85483	3.94398	2.7505e-06	6.75219e-05	4.66131	3.9273	9.5519	12.1421	30.7439	31.4012
LOC101928307	101928307	-2.05743	-2.0578	3.5456	2.75677e-06	6.75864e-05	17.2975	15.9572	13.5194	15.0477	3.92475	4.06489
TNFRSF19	55504	2.07041	2.07051	5.22363	2.77289e-06	6.78918e-05	15.4938	17.4661	28.0281	24.8039	68.029	70.4115
ROR1	4919	2.04035	2.04063	3.58364	2.79263e-06	6.8285e-05	5.3909	5.38453	9.02005	7.83095	21.826	22.5093
RBP4	5950	5.5061	5.52252	0.935768	2.81299e-06	6.86925e-05	0.101333	0.134355	0.340379	0.165359	5.38563	5.43679
PPIB	5479	1.49228	1.49234	5.16516	2.84741e-06	6.94417e-05	21.5129	20.639	27.4537	27.0835	59.8416	58.7503
FGD5	152273	3.26672	3.2694	1.82458	2.85714e-06	6.95874e-05	0.658663	0.671774	4.06328	3.05915	6.22509	6.60544
TES	26136	2.17041	2.17073	3.45946	2.86636e-06	6.97205e-05	4.93491	4.69209	7.0416	6.0238	21.1719	22.179
SHB	6461	-1.53366	-1.53373	5.23317	2.88356e-06	7.0047e-05	50.8691	53.3596	41.9198	43.2887	17.8358	18.165
ELF3	1999	2.83088	2.83585	0.19196	2.90995e-06	7.05957e-05	0.364798	0.320385	0.627574	0.637815	2.44207	2.45163
LINC01122	400955	-1.99857	-1.99924	2.90523	2.91806e-06	7.06144e-05	8.71462	9.03278	11.6261	10.9137	2.28944	2.14677
CDC20B	166979	7.73466	7.78218	1.96314	2.91833e-06	7.06144e-05	0.0405331	0.04134	1.89336	3.51979	8.8634	9.1587
PLPPR4	9890	-2.63654	-2.63677	5.05425	2.92388e-06	7.06567e-05	48.356	43.531	51.5037	40.9028	7.18447	7.59626
SLC8A1	6546	-1.64335	-1.64336	7.83682	2.94241e-06	7.10119e-05	317.111	315.961	256.529	279.233	100.321	102.334
SP140L	93349	3.04703	3.053	0.332043	2.9554e-06	7.11159e-05	0.273599	0.31005	1.10623	1.00397	2.54019	2.2992
RAB38	23682	2.39754	2.39843	2.24292	2.95802e-06	7.11159e-05	1.81386	1.77762	2.70176	3.2127	9.32128	9.616
IFNB1	3456	4.54613	4.57444	-0.666813	2.96003e-06	7.11159e-05	0.0607997	0.0723449	0.191463	0.271662	1.5699	1.60055
GNG12	55970	4.65573	4.65626	5.24527	2.96239e-06	7.11159e-05	3.29332	3.84462	25.2838	15.343	88.5685	91.3837
CCDC69	26112	3.06178	3.06822	0.271712	2.96588e-06	7.11159e-05	0.243199	0.299715	1.0956	1.0394	2.28944	2.26109
TAL2	6887	4.82783	4.84556	0.514585	2.97469e-06	7.12353e-05	0.0709329	0.14469	1.0105	1.19295	3.09619	3.08677
DCLK2	166614	-1.63364	-1.63366	6.65774	2.98009e-06	7.12725e-05	150.398	143.005	104.624	112.964	47.0098	47.5465
AGTRAP	57085	2.1381	2.13859	2.88687	2.99283e-06	7.1485e-05	3.00958	3.20385	5.71199	5.11433	14.1182	13.2363
RREB1	6239	1.94156	1.94184	3.42784	3.00357e-06	7.16495e-05	5.2693	5.15716	7.46707	6.638	19.9508	20.1085
FAT4	79633	-1.66326	-1.66327	7.85069	3.02381e-06	7.20396e-05	252.359	272.317	340.379	354.058	81.4604	84.194
LOC101928433	101928433	-1.95888	-1.95927	3.30397	3.03747e-06	7.21845e-05	14.6527	14.2933	11.9026	10.7011	3.68491	3.76002
PROCR	10544	3.86215	3.8821	-0.723068	3.03767e-06	7.21845e-05	0.0810662	0.10335	0.361653	0.34253	1.30825	1.41001
COL6A3	1293	8.76303	8.81734	2.54662	3.04452e-06	7.22124e-05	0.0506664	0.02067	1.91463	0.909476	16.2877	16.0182
NR3C2	4306	3.612	3.61372	2.57046	3.04662e-06	7.22124e-05	1.09439	1.02316	4.54194	3.13002	12.8427	13.0839
ADAMTS3	9508	2.10859	2.10878	4.24782	3.05751e-06	7.23684e-05	7.19463	8.45402	14.8384	16.0517	33.2078	34.2848
DACT1	51339	-1.94389	-1.94394	6.21536	3.061e-06	7.23684e-05	117.394	103.856	87.2009	79.5851	28.28	29.2291
NR3C1	2908	2.03159	2.03168	5.27591	3.07309e-06	7.25617e-05	18.3716	17.1664	27.8367	23.8117	72.0192	73.295
COL5A1	1289	2.17702	2.1772	4.3479	3.10736e-06	7.32775e-05	7.76209	9.45652	13.7109	13.4295	39.2584	38.6037
RHOU	58480	2.06019	2.06026	5.58613	3.11376e-06	7.33354e-05	19.7498	22.4373	33.0381	37.1114	86.1483	89.7959
HS3ST3B1	9953	1.86838	1.86866	3.50261	3.14194e-06	7.39053e-05	5.2997	5.02281	9.60508	10.394	18.4572	19.2447
CDH18	1016	4.99477	4.9961	4.2791	3.16132e-06	7.4267e-05	1.36799	1.52958	13.4556	7.81913	45.9305	46.5175
DBX1	120237	11.6619	1.44269e+08	0.882613	3.16669e-06	7.42992e-05	0	0	0.904133	1.31106	4.42625	4.49678
PAG1	55824	-1.5042	-1.50426	5.73066	3.20863e-06	7.51511e-05	66.8999	70.0506	67.0335	66.1083	23.7011	24.5799
ITGA8	8516	3.80529	3.81555	0.36835	3.2111e-06	7.51511e-05	0.141866	0.217035	1.10623	1.2402	2.51838	2.52785
VSNL1	7447	-3.24462	-3.24568	3.16362	3.22251e-06	7.53232e-05	15.7268	16.0192	10.6475	7.68921	1.64622	1.70217
PLS3	5358	1.90262	1.90267	5.82442	3.25104e-06	7.58943e-05	27.4207	25.0417	42.9729	48.4267	97.6936	98.4719
COL18A1	80781	2.98144	2.98153	6.15105	3.26132e-06	7.59925e-05	18.4324	21.5071	40.7285	30.3789	157.284	158.149
IFITM2	10581	5.0936	5.11144	0.619087	3.26343e-06	7.59925e-05	0.141866	0.0723449	0.936043	0.68506	3.6522	3.77272
RARRES2	5919	3.07117	3.07406	1.18668	3.29644e-06	7.6557e-05	0.516797	0.692444	1.10623	1.20476	5.05857	5.11922
CACNA1F	778	4.09175	4.11191	-0.25416	3.2968e-06	7.6557e-05	0.0709329	0.113685	0.797764	0.838608	1.63531	1.54974
IL20RB	53833	2.93117	2.93361	1.28515	3.30005e-06	7.6557e-05	0.790396	0.620099	1.30833	1.15752	5.32022	5.46219
ASTN2	23245	1.62184	1.62201	3.8657	3.30929e-06	7.66756e-05	7.80262	8.1233	11.4772	11.0436	24.3771	24.6434
ROBO3	64221	3.42598	3.42619	5.60372	3.33888e-06	7.72647e-05	7.94449	9.5392	35.91	50.5645	93.1038	94.8135
TENT5B	115572	3.03345	3.03497	1.97133	3.34941e-06	7.74119e-05	1.29706	0.992159	1.37215	1.16933	9.08144	9.69221
PDYN	5173	-6.0455	-6.04795	4.90375	3.36461e-06	7.76665e-05	63.5458	42.0737	43.526	28.4891	0.78495	0.812977
ANKRD30BL	554226	5.13807	5.163	0.259731	3.39117e-06	7.81823e-05	0.0810662	0.0723449	0.94668	0.60238	2.69282	2.80731
FAM50B	26240	2.52007	2.52182	1.42926	3.406e-06	7.84056e-05	0.861329	1.01283	1.7019	1.84258	5.37473	5.38597
DNAJB9	4189	1.67117	1.67119	6.55577	3.40931e-06	7.84056e-05	55.1554	50.2177	61.2151	62.2932	164.087	171.513
PRSS23	11098	2.50553	2.50572	4.5614	3.41876e-06	7.84501e-05	7.42769	9.66322	13.9449	13.654	47.9147	49.1343
SLFN13	146857	2.90657	2.91003	0.932541	3.41969e-06	7.84501e-05	0.486397	0.506415	1.35088	1.6654	3.6522	3.81083
STC2	8614	2.20016	2.20022	6.02777	3.44711e-06	7.89814e-05	26.2655	29.4444	43.3452	36.4499	126.213	129.797
NPSR1-AS1	404744	4.12602	4.14872	-0.628196	3.46016e-06	7.91826e-05	0.0911995	0.0723449	0.351016	0.437021	1.50449	1.3973
PAPPA	5069	2.82636	2.82711	3.17714	3.48012e-06	7.95088e-05	2.30025	2.24269	9.96673	7.55928	15.9061	16.3358
HIST1H2AM	8336	-1.78801	-1.78803	6.97024	3.48712e-06	7.95088e-05	205.006	182.061	128.621	124.268	55.1646	56.9211
CFAP54	144535	2.26504	2.26531	3.93866	3.48726e-06	7.95088e-05	5.37064	6.39736	11.1474	12.5673	28.2909	28.2764
FIBIN	387758	4.64416	4.65368	1.15835	3.50609e-06	7.98399e-05	0.131733	0.26871	1.42534	1.57091	5.02586	5.0303
SLC30A1	7779	1.5446	1.5447	4.54754	3.51208e-06	7.98784e-05	14.369	13.5492	15.5298	15.4139	40.0325	41.4237
SPATS2L	26010	1.45455	1.4546	5.33816	3.56374e-06	8.08492e-05	23.874	23.1607	32.9317	33.8278	64.1697	64.746
GRIK3	2899	-2.82009	-2.82016	6.89469	3.56512e-06	8.08492e-05	164.23	164.926	194.357	143.52	22.8944	23.7161
PPP1R14C	81706	3.28778	3.28961	2.33487	3.57124e-06	8.08492e-05	0.790396	1.15752	4.56321	4.78361	9.25587	9.78113
ZFP36	7538	2.82294	2.82384	2.56583	3.57219e-06	8.08492e-05	1.75306	2.03599	2.79749	2.18511	13.1697	13.6555
ACSS3	79611	2.82651	2.82675	4.55192	3.58222e-06	8.09774e-05	7.44796	6.63506	15.3383	11.4689	49.6372	50.2903
ADCY10P1	221442	-1.96165	-1.96228	2.77118	3.5908e-06	8.10727e-05	9.60635	8.85709	8.62649	8.89397	2.38756	2.35001
MIR1251	100302289	3.40608	3.41174	0.681942	3.59982e-06	8.11775e-05	0.263465	0.37206	1.06369	1.19295	3.30333	3.45515
PLEKHG6	55200	2.69435	2.69845	0.343033	3.62308e-06	8.16028e-05	0.415464	0.403065	0.691396	0.779551	2.67101	2.64218
KRT8	3856	4.54898	4.54986	4.31288	3.63632e-06	8.18017e-05	2.12799	2.20135	8.28611	5.36237	58.1735	43.1894
GATA6	2627	4.38086	4.42136	-1.17244	3.64251e-06	8.18419e-05	0.0506664	0.04134	0.255285	0.295285	0.970286	1.00352
CRABP2	1382	2.27263	2.27268	6.08426	3.66322e-06	8.21601e-05	27.1673	27.7495	48.2594	38.5996	132.7	132.668
WNT7B	7477	5.97389	5.98275	2.61207	3.66553e-06	8.21601e-05	0.131733	0.31005	5.05251	3.43711	13.7693	14.0874
TMEM64	169200	2.00615	2.00622	5.6273	3.68187e-06	8.24267e-05	23.3977	22.8403	34.9846	29.6348	90.7926	94.9659
JPH4	84502	-1.72251	-1.72271	3.98858	3.69631e-06	8.26503e-05	21.8879	22.9437	18.9761	17.599	6.73749	6.84679
FANK1	92565	2.38939	2.38999	2.83518	3.70455e-06	8.27349e-05	2.41172	2.95581	4.83977	4.52376	13.9656	14.1636
FOXO1	2308	2.56746	2.56816	2.79151	3.70924e-06	8.27401e-05	2.25972	2.43906	5.0206	4.00406	13.7148	14.1509
ALDH1L2	160428	1.52332	1.5234	4.88208	3.7178e-06	8.28315e-05	15.6052	16.1019	26.3156	27.7567	45.1019	46.0475
LINC01159	102682016	-2.20169	-2.202	3.81581	3.74619e-06	8.33639e-05	21.2394	23.6361	13.6896	15.8981	4.76421	4.99219
LINC02106	100287592	-4.4437	-4.45409	1.06969	3.75593e-06	8.34806e-05	4.12424	3.82395	1.64871	2.35046	0.20714	0.152433
TGIF1	7050	1.63125	1.63131	5.20328	3.76496e-06	8.35812e-05	21.1684	21.1454	24.9115	22.7487	64.5404	66.5498
ARAP2	116984	-2.11322	-2.11369	3.27127	3.77241e-06	8.36465e-05	13.4975	14.9444	10.7645	11.8941	3.18341	3.39164
ESRP1	54845	5.04017	5.05059	1.14514	3.79621e-06	8.40738e-05	0.111466	0.258375	0.404201	0.366153	6.05066	6.17355
TMPRSS2	7113	5.48599	5.55999	-0.970932	3.8212e-06	8.45264e-05	0.0202666	0.031005	0.234011	0.330719	1.23194	1.18136
MX2	4600	3.40638	3.41072	1.10669	3.82582e-06	8.45278e-05	0.334398	0.49608	1.7019	1.59454	4.41534	4.40786
RAB34	83871	1.98377	1.98398	3.84809	3.8388e-06	8.46785e-05	7.28583	6.65573	9.20088	8.13804	27.059	28.0985
PABPC4L	132430	1.91324	1.91372	2.62283	3.84176e-06	8.46785e-05	3.11092	3.01782	3.79736	3.95681	11.2182	11.8771
DLC1	10395	3.64611	3.64781	2.63772	3.88112e-06	8.54446e-05	1.08426	1.0645	4.98869	3.34262	13.4314	13.503
LOC101926964	101926964	-3.04921	-3.05111	2.63949	3.89365e-06	8.56188e-05	7.56956	7.59622	9.42425	10.7484	1.0575	0.762166
LINGO2	158038	2.02587	2.02597	5.02314	3.92375e-06	8.61786e-05	13.9941	13.5698	30.0491	25.2527	55.7097	56.5527
TIPARP	25976	1.62134	1.62139	5.57943	3.93971e-06	8.63779e-05	27.4105	27.3981	33.1232	30.3434	82.6378	85.9978
ERMN	57471	6.8829	6.97608	0.121473	3.94381e-06	8.63779e-05	0.0101333	0.031005	0.829675	0.519701	2.55109	2.60407
ARHGAP26-AS1	100874239	4.4259	4.46246	-1.09434	3.94679e-06	8.63779e-05	0.0506664	0.051675	0.234011	0.177171	1.10111	1.15595
SORCS2	57537	3.13663	3.1369	4.83156	3.95661e-06	8.64909e-05	5.40104	7.4722	24.518	20.3274	56.0803	57.1244
SLIT2-IT1	100505893	2.47094	2.47312	1.14195	3.98035e-06	8.69074e-05	0.729596	0.764789	1.6168	1.84258	4.05558	4.24273
PHOX2A	401	3.42486	3.43784	-0.619756	3.98993e-06	8.70142e-05	0.141866	0.134355	0.276558	0.330719	1.48268	1.51163
PRDM6	93166	2.98377	2.9879	0.813272	3.99901e-06	8.70249e-05	0.445864	0.39273	1.37215	1.68903	3.31423	3.34083
C3orf52	79669	3.3195	3.3311	-0.463283	3.9998e-06	8.70249e-05	0.151999	0.155025	0.499932	0.42521	1.51539	1.57514
NHLH2	4808	4.56572	4.56709	4.17513	4.02404e-06	8.73992e-05	1.09439	1.6846	16.1255	23.7881	32.5536	33.2559
FZD5	7855	-3.13933	-3.13959	5.15491	4.02642e-06	8.73992e-05	60.901	59.5192	32.8041	46.5723	6.7811	6.8849
MS4A6E	245802	7.69416	8.03657	-1.03919	4.05228e-06	8.7762e-05	0	0.010335	0.117005	0.0826797	1.34096	1.34649
SLC22A31	146429	4.17713	4.19173	-0.00994951	4.05445e-06	8.7762e-05	0.162132	0.0930149	0.553116	0.484267	2.32214	2.35001
LAMP3	27074	3.74446	3.75724	-0.0682551	4.06029e-06	8.7762e-05	0.162132	0.12402	0.861585	0.68506	1.92967	1.94352
BCL6B	255877	2.77232	2.77612	0.656464	4.06205e-06	8.7762e-05	0.405331	0.485745	1.27642	1.18114	3.1398	2.95975
PRKCA	5578	-1.4327	-1.43276	5.42076	4.08274e-06	8.8041e-05	55.0237	56.5944	51.8866	51.9346	20.4523	20.8961
NPTX1	4884	2.1359	2.13632	3.12787	4.08445e-06	8.8041e-05	3.36425	3.98931	6.32893	6.47264	16.0152	16.3104
MCTP2	55784	5.84865	5.89044	0.273964	4.10871e-06	8.84612e-05	0.0607997	0.031005	0.680759	1.05121	2.78003	2.68028
NEK11	79858	1.71593	1.71616	3.56488	4.12957e-06	8.88072e-05	6.1509	5.92195	9.93482	9.33099	19.7001	19.9688
NRK	203447	5.11815	5.19168	-1.22396	4.15736e-06	8.93015e-05	0.0303998	0.02067	0.276558	0.318907	1.00299	0.863788
LINC02525	100507194	2.05686	2.0576	2.22643	4.16653e-06	8.93949e-05	1.95572	2.11867	3.54207	3.50798	8.77618	8.18058
SLC7A8	23428	2.08189	2.08243	2.71142	4.17873e-06	8.95532e-05	2.63465	2.98681	5.08442	4.80723	11.6761	12.1311
KCNA4	3739	-4.17509	-4.17679	3.66855	4.21823e-06	9.02953e-05	21.0367	18.8614	20.561	13.2996	1.10111	1.10514
NOS3	4846	2.9572	2.96164	0.53685	4.22616e-06	9.03609e-05	0.425598	0.35139	1.0105	0.862231	3.01988	3.03596
ARID5A	10865	1.88553	1.88601	2.59169	4.23825e-06	9.04182e-05	2.97918	3.09016	3.7229	3.95681	11.1528	11.2801
LOC643711	643711	6.17314	6.22683	0.149146	4.2432e-06	9.04182e-05	0.0202666	0.051675	0.489295	0.755928	2.73642	2.62947
TAL1	6886	7.07309	7.14819	0.954939	4.24345e-06	9.04182e-05	0.0101333	0.04134	1.72317	2.64575	3.6522	3.60759
SLC7A3	84889	1.52493	1.52502	4.69333	4.26999e-06	9.08792e-05	14.5413	15.3991	19.1676	19.9612	42.9869	43.1767
IFNL1	282618	6.5799	6.65477	-0.0580178	4.28344e-06	9.09568e-05	0.0202666	0.031005	0.2021	0.389776	2.54019	2.61677
SLC17A6	57084	4.46239	4.46307	5.37571	4.29178e-06	9.09568e-05	1.96586	3.63792	56.8221	63.2972	60.8445	62.6247
GABRA3	2556	-2.04551	-2.04568	4.80919	4.29297e-06	9.09568e-05	38.0201	37.0923	40.569	34.0758	8.96151	9.23491
RBM43	375287	2.7235	2.7252	1.6476	4.29726e-06	9.09568e-05	0.962661	1.02316	1.64871	2.0788	6.39952	6.73247
DGKI	9162	-1.61924	-1.6193	5.71381	4.29864e-06	9.09568e-05	70.0919	64.2113	69.8097	66.8406	21.8914	21.8234
LGR5	8549	6.60504	6.6106	3.8323	4.3063e-06	9.09568e-05	0.344531	0.361725	10.573	5.31512	34.1998	34.8056
CXCL1	2919	6.44222	6.53513	-0.498416	4.30794e-06	9.09568e-05	0.0101333	0.031005	0.159553	0.25985	1.84245	1.95623
LINC01305	285084	-5.88331	-5.89436	2.80452	4.34978e-06	9.17358e-05	11.3594	9.58054	12.7323	7.5711	0.174433	0.177839
ARHGAP36	158763	-4.23945	-4.27118	-0.402815	4.39424e-06	9.25684e-05	1.04373	1.21953	0.91477	1.0394	0.0654125	0.0508111
MIR100HG	399959	-1.7829	-1.78291	8.28489	4.40295e-06	9.26467e-05	448.286	450.802	333.508	377.208	128.023	133.252
MATN2	4147	2.10097	2.1013	3.36843	4.41928e-06	9.28851e-05	4.42824	4.72309	7.32879	6.24822	19.4384	19.829
CFAP70	118491	2.07445	2.07474	3.55225	4.43363e-06	9.30812e-05	5.3605	4.88845	9.10515	7.87819	21.3572	21.8234
DPY19L1	23333	1.96989	1.96992	6.69071	4.44388e-06	9.3191e-05	50.5549	49.7113	68.8949	57.8876	197.459	195.331
HOXC9	3225	9.96199	1.44269e+08	-0.904215	4.45057e-06	9.32259e-05	0	0	0.234011	0.212605	1.28645	1.46082
SDSL	113675	3.91258	3.91915	0.946449	4.46456e-06	9.34135e-05	0.222932	0.341055	1.4147	1.09846	4.24091	4.28083
C19orf66	55337	2.13472	2.13537	2.64933	4.48993e-06	9.38386e-05	2.21919	2.54241	6.21192	5.76395	10.3243	10.5941
CCNE2	9134	-2.12872	-2.12889	4.68799	4.50523e-06	9.40524e-05	42.9448	36.6892	26.6347	29.9064	9.03783	9.1714
MORN5	254956	2.9618	2.96734	0.354788	4.51176e-06	9.40829e-05	0.314132	0.31005	1.02114	1.1457	2.25673	2.62947
KLF10	7071	1.42482	1.42486	5.73309	4.54243e-06	9.45771e-05	33.3588	32.6379	37.5694	38.3752	87.2494	89.9483
STMN2	11075	-1.44246	-1.44246	9.95409	4.54865e-06	9.45771e-05	1325.91	1360.34	1121.16	1155.52	485.208	503.169
LINC00634	339674	-2.53772	-2.5402	1.40021	4.55317e-06	9.45771e-05	3.77971	3.93763	3.53144	3.0119	0.654125	0.673247
SPRY4	81848	2.61486	2.61626	1.81296	4.55584e-06	9.45771e-05	1.17546	1.19886	1.85081	2.33865	7.3044	7.25328
CDH6	1004	2.74001	2.74009	6.11015	4.56672e-06	9.46969e-05	18.8378	25.6101	38.0268	35.1507	147.636	149.296
ARPP21	10777	-1.61178	-1.61189	4.91157	4.59158e-06	9.50059e-05	36.9155	35.9348	43.6217	40.0524	12.0686	11.7628
ENPP2	5168	1.70876	1.70894	3.89728	4.59476e-06	9.50059e-05	7.16423	7.89593	12.5834	12.5319	24.4752	24.7577
APOE	348	3.01489	3.01523	4.1546	4.59698e-06	9.50059e-05	5.25917	5.14683	7.33943	5.07889	41.973	42.1605
SEMA6A	57556	2.42994	2.43003	5.7578	4.63107e-06	9.53959e-05	15.6255	20.3393	48.0786	46.8676	96.9632	96.8332
MMP2	4313	4.10645	4.10839	2.80736	4.6371e-06	9.53959e-05	0.891728	1.0335	4.29729	2.68118	16.5821	16.6152
CFAP161	161502	3.03016	3.04014	-0.56156	4.64382e-06	9.53959e-05	0.172266	0.175695	0.404201	0.413398	1.43908	1.42271
VXN	254778	3.11674	3.12227	0.602655	4.64472e-06	9.53959e-05	0.344531	0.28938	1.32961	1.62997	2.70372	2.82002
TMEM235	283999	5.04895	5.14016	-1.59567	4.64519e-06	9.53959e-05	0.0202666	0.02067	0.2021	0.236228	0.719538	0.724058
CD40	958	2.9889	2.99736	-0.256657	4.64669e-06	9.53959e-05	0.212799	0.196365	0.627574	0.68506	1.67892	1.58785
FAM218A	152756	-1.83036	-1.83086	2.88177	4.68927e-06	9.61638e-05	10.4778	10.0043	8.76477	8.97665	2.81274	2.94704
RWDD2B	10069	1.57489	1.57507	3.71889	4.7064e-06	9.64084e-05	7.17436	7.39985	10.573	10.4294	21.4117	22.0139
DIRAS1	148252	-1.5997	-1.59975	5.6296	4.73335e-06	9.68535e-05	70.0007	71.2184	57.0455	51.9346	23.1451	23.4493
NRG1	3084	-1.69321	-1.69331	5.04752	4.74524e-06	9.699e-05	47.444	45.4016	36.4312	40.1941	14.1182	14.5955
ADAM22	53616	-1.46098	-1.46102	6.00818	4.76425e-06	9.72715e-05	84.015	82.0805	77.4257	82.1009	30.0243	30.3088
THRB	7068	2.7589	2.76293	0.59143	4.81278e-06	9.81543e-05	0.374931	0.465075	1.27642	1.21657	2.87815	2.82002
SPAG17	200162	2.65909	2.65984	2.81589	4.84487e-06	9.86801e-05	2.17865	2.26336	4.24411	5.55135	14.1727	13.8968
RBM24	221662	2.47938	2.47975	3.60846	4.8492e-06	9.86801e-05	3.96211	4.7541	8.67967	7.22857	23.7556	24.8593
VWA3A	146177	2.13786	2.1387	2.18309	4.89298e-06	9.9462e-05	1.91519	1.75695	3.51016	3.90957	7.98033	8.19329
MEOX1	4222	6.20242	6.23399	0.889478	4.91302e-06	9.97602e-05	0.0607997	0.0620099	1.18069	0.626003	4.64429	4.5984
UGT3A2	167127	5.68943	5.86828	-1.81691	4.92587e-06	9.99118e-05	0.0101333	0.010335	0.212737	0.200793	0.610517	0.584327
FAM117A	81558	1.75819	1.75846	3.28034	4.93463e-06	9.99802e-05	5.03624	5.26051	6.38211	6.79154	17.1817	17.6569
PRDX6	9588	1.5957	1.59572	7.11482	4.9457e-06	0.000100095	81.735	79.011	96.7103	88.3255	240.446	245.405
POU4F1	5457	7.19466	7.20451	3.73623	4.98482e-06	0.000100777	0.162132	0.237705	6.96714	13.8666	29.0323	29.8515
ANGPT2	285	2.31204	2.31254	3.00101	4.99532e-06	0.000100879	3.49598	2.81112	5.12696	5.30331	15.6118	15.726
SLC1A2	6506	-1.42129	-1.42129	8.13592	5.02884e-06	0.000101446	394.012	391.19	303.512	305.608	144.518	148.661
KIF19	124602	2.51039	2.51143	2.33546	5.06255e-06	0.000102015	1.41866	1.72594	4.29729	4.94897	8.907	9.01897
IL17RA	23765	2.00319	2.00397	2.1844	5.13398e-06	0.000103342	1.97599	1.8603	3.91436	4.13398	7.90401	7.48193
PRSS50	29122	3.34002	3.3476	0.0798519	5.14915e-06	0.000103447	0.202666	0.26871	0.489295	0.590569	2.34395	2.45163
RIPPLY3	53820	5.31264	5.32659	1.33106	5.15034e-06	0.000103447	0.111466	0.16536	1.43598	2.36228	5.7672	5.32246
NANOG	79923	5.50565	5.55236	-0.39661	5.18883e-06	0.000104107	0.0506664	0.031005	0.287195	0.330719	2.25673	1.57514
TCIM	56892	-1.88919	-1.88947	3.96959	5.22013e-06	0.000104622	20.3071	18.0449	23.2415	21.8156	5.05857	5.29706
S100A11	6282	7.28398	7.35915	0.638161	5.2269e-06	0.000104645	0.0101333	0.04134	0.616938	0.330719	4.1864	4.21732
PTGS1	5742	2.9885	2.99117	1.3836	5.25594e-06	0.000105113	0.577597	0.723449	2.2231	1.81895	4.98225	5.36057
HIST1H2BL	8340	-1.7064	-1.70645	5.87916	5.26893e-06	0.000105259	92.1723	85.026	63.2042	58.1711	26.5466	27.7556
HECW1	23072	-1.52779	-1.5279	4.72723	5.28527e-06	0.000105381	31.6057	33.8781	34.9208	35.5877	11.2401	11.4706
HS3ST3A1	9955	2.31119	2.31237	1.80972	5.28638e-06	0.000105381	1.31733	1.37455	2.35075	2.63394	7.06455	6.30057
CA2	760	3.63011	3.63057	4.46409	5.30523e-06	0.00010561	3.78985	4.09266	16.4659	10.5594	48.6996	48.9184
NTNG2	84628	1.95861	1.95888	3.56244	5.30926e-06	0.00010561	5.41117	5.33286	8.49885	9.89794	20.9865	20.7817
PLAGL1	5325	1.54909	1.54921	4.26387	5.36423e-06	0.000106493	10.4271	10.0456	16.9551	17.9179	29.4465	30.4739
LOC100505938	100505938	3.86746	3.87908	0.155623	5.36508e-06	0.000106493	0.162132	0.155025	0.702032	1.00397	2.35485	2.3119
NCEH1	57552	2.10493	2.10564	2.26173	5.42301e-06	0.000107509	2.23945	2.05666	3.15915	2.84654	9.00512	9.48897
EMILIN2	84034	3.43722	3.43891	2.36526	5.42789e-06	0.000107509	1.10453	1.02316	3.45698	2.32684	11.3164	11.7628
APOL1	8542	4.81395	4.88697	-1.29549	5.43471e-06	0.00010753	0.0202666	0.031005	0.382927	0.437021	0.752244	0.762166
TMEM154	201799	4.87065	4.89026	0.292902	5.47328e-06	0.000108177	0.121599	0.0723449	0.850948	0.566946	2.78003	2.98515
HIST1H2BK	85236	-1.7331	-1.73311	7.44008	5.48398e-06	0.000108274	277.986	251.037	183.571	169.93	79.0292	80.1037
NAT1	9	2.801	2.80619	0.319034	5.54563e-06	0.000109374	0.354665	0.299715	1.18069	1.05121	2.26763	2.3119
SCN4A	6329	3.65141	3.65869	0.713192	5.57399e-06	0.000109792	0.202666	0.299715	1.66999	1.33469	3.16161	3.17569
COL4A1	1282	1.42509	1.42514	5.25059	5.57864e-06	0.000109792	22.8809	23.2744	28.56	29.7529	62.1964	61.7482
ABCC9	10060	2.31405	2.31597	1.29003	5.61915e-06	0.000110472	0.780262	0.868139	2.32947	2.48039	4.24091	3.96326
SNCG	6623	2.44296	2.44331	3.6607	5.62694e-06	0.000110508	4.45864	5.00214	6.6374	8.39789	25.3364	26.1169
SEC24D	9871	2.49728	2.49739	5.39249	5.63791e-06	0.000110531	15.2202	14.9651	29.3364	22.1227	85.1344	85.3118
KCNIP1	30820	-1.45411	-1.45424	4.29672	5.64002e-06	0.000110531	26.7012	26.7573	22.6033	22.1109	9.60474	9.90816
RAMP2-AS1	100190938	-2.1845	-2.18565	2.25125	5.68287e-06	0.000111254	5.9989	6.35602	7.02032	6.23641	1.30825	1.41001
COLGALT2	23127	3.77498	3.77513	6.21481	5.69123e-06	0.000111273	13.1429	11.8026	48.7487	30.5324	169.702	171.843
DRC1	92749	3.95138	3.95307	2.86328	5.69586e-06	0.000111273	0.982928	1.20919	4.65894	2.96466	17.1817	16.755
TRIB3	57761	2.01879	2.01896	4.28724	5.72507e-06	0.000111726	8.55249	9.14647	15.0618	12.6854	35.1374	36.5967
RNASEH2B	79621	-2.02274	-2.02283	5.48851	5.73735e-06	0.000111726	71.2673	59.2712	52.0674	54.3796	16.0915	16.0309
PENK	5179	2.74362	2.74512	1.92945	5.74112e-06	0.000111726	1.23626	1.02316	3.02087	2.45677	7.38071	7.7741
FRRS1	391059	4.17356	4.17911	1.36333	5.74314e-06	0.000111726	0.233065	0.444405	1.26579	1.31106	6.20329	6.04652
CD74	972	2.22742	2.22919	1.10327	5.75775e-06	0.000111893	0.851195	0.919814	1.36152	1.4528	4.1864	4.1157
CA4	762	3.97499	4.00269	-0.854244	5.78671e-06	0.000112304	0.0607997	0.0723449	0.553116	0.448832	1.09021	1.04163
MPZL2	10205	3.00846	3.0126	0.800813	5.79306e-06	0.000112304	0.466131	0.37206	1.56362	1.28744	3.31423	3.45515
HOXB4	3214	12.8234	1.44269e+08	2.15052	5.79701e-06	0.000112304	0	0	2.59539	4.20485	9.71376	10.2511
LINC01018	255167	-2.35913	-2.36194	0.92668	5.83644e-06	0.000112949	3.02985	2.83179	2.07419	2.09061	0.545104	0.59703
EPHB3	2049	1.40234	1.40243	4.56658	5.87116e-06	0.000113503	14.9061	14.8927	16.9871	16.6068	39.2039	39.5691
ACTA2	59	2.7728	2.77611	0.769966	5.9031e-06	0.000114002	0.547197	0.47541	1.2126	0.992156	3.48867	3.51867
HOXB9	3219	9.39064	9.57255	1.49625	5.98379e-06	0.00011544	0.0101333	0.010335	0.425474	1.02759	7.62056	7.96464
HIST1H2AK	8330	-1.66773	-1.66783	4.81452	6.04448e-06	0.00011649	42.5395	41.3503	30.7192	27.556	13.0171	13.3887
ALDH1A3	220	4.09951	4.12967	-1.10288	6.09692e-06	0.000117356	0.0607997	0.0620099	0.212737	0.25985	1.15562	0.990816
HOXD8	3234	4.24842	4.27645	-0.982189	6.10207e-06	0.000117356	0.0709329	0.0620099	0.117005	0.177171	1.31915	1.25757
NCKAP5-AS1	101928185	3.2407	3.25006	-0.0366252	6.14636e-06	0.000118085	0.162132	0.217035	0.978591	0.862231	1.78794	1.8165
BEGAIN	57596	-1.83803	-1.83837	3.34696	6.16013e-06	0.000118193	14.0447	15.7195	11.3814	11.3271	4.13189	4.19191
SH3D19	152503	2.3363	2.33669	3.42894	6.16723e-06	0.000118193	4.01278	4.25802	8.14783	6.46083	21.0955	20.6801
ADM2	79924	2.96127	2.96617	0.273797	6.17106e-06	0.000118193	0.395198	0.31005	0.553116	0.484267	2.67101	2.84542
PIK3R2	5296	-1.42993	-1.42999	5.21687	6.19209e-06	0.000118473	52.5613	50.0627	41.2178	40.9737	19.0459	19.0415
HOXC8	3224	5.38596	5.50708	-1.56383	6.2061e-06	0.000118619	0.0101333	0.02067	0.255285	0.283473	0.697734	0.698652
GRK5	2869	-1.79403	-1.79418	4.53181	6.23238e-06	0.000118999	32.6596	34.0331	28.06	24.5441	9.53933	9.69221
INHBE	83729	5.56367	5.57339	1.95366	6.23991e-06	0.00011902	0.273599	0.12402	2.41457	1.54729	9.25587	9.73032
HTATIP2	10553	2.44578	2.44869	0.60214	6.2753e-06	0.000119572	0.516797	0.599429	0.94668	0.944911	3.03078	3.06137
HIST1H1D	3007	-1.84316	-1.84318	7.44273	6.32646e-06	0.000120423	288.565	248.67	182.816	173.781	74.1015	75.6323
CHRM5	1133	-2.52446	-2.52757	0.945043	6.34927e-06	0.000120734	3.22238	2.85246	2.04228	2.13786	0.556006	0.495408
IRF6	3664	4.51534	4.52956	0.304276	6.39654e-06	0.000121508	0.182399	0.0826799	0.531843	0.507889	2.96537	3.17569
NKX2-3	159296	-6.02571	-6.08025	0.42282	6.41243e-06	0.000121685	2.48265	2.2737	1.14878	1.81895	0.0436083	0.0254055
WNT10B	7480	5.36053	5.36413	3.12309	6.43129e-06	0.000121919	0.61813	0.45474	4.63767	2.46858	22.0113	22.2171
GLMP	112770	1.79761	1.79789	3.33739	6.44275e-06	0.000122011	5.35037	4.7851	7.67981	7.59472	17.5633	17.6823
NRG1-IT1	100856811	-2.62345	-2.6289	0.49871	6.472e-06	0.00012244	1.92532	1.83963	1.96782	1.92526	0.327063	0.279461
BBOX1	8424	3.33553	3.34328	0.356919	6.48172e-06	0.000122499	0.273599	0.18603	1.20196	1.3465	2.33305	2.33731
FAXDC2	10826	1.51196	1.51208	4.14559	6.59571e-06	0.000124527	9.91035	10.5004	13.9556	13.6067	28.8469	29.3688
IGSF11	152404	-2.0541	-2.05459	3.32439	6.61048e-06	0.000124572	12.4031	13.4045	12.9131	14.9414	3.06349	3.15029
MATN1-AS1	100129196	2.31706	2.31941	0.728968	6.61151e-06	0.000124572	0.689063	0.661439	0.967954	0.874042	3.41235	3.32813
SOSTDC1	25928	3.87458	3.88152	0.977313	6.61835e-06	0.000124574	0.314132	0.217035	2.01037	1.4528	3.92475	3.91245
PPIC	5480	3.4513	3.45385	1.75889	6.64e-06	0.000124855	0.699196	0.713114	2.09546	1.38193	7.75138	7.72328
RELB	5971	2.90001	2.90082	2.78403	6.68658e-06	0.000125604	2.42185	1.84996	2.9145	2.30322	15.808	16.1071
SAYSD1	55776	-1.74958	-1.74969	4.93733	6.72059e-06	0.000126115	45.012	40.3788	37.6438	35.1507	12.4284	12.9695
CEBPB	1051	2.39911	2.4002	2.00146	6.74713e-06	0.000126382	1.45919	1.49857	3.0315	2.44496	7.67507	7.93923
DCN	1634	7.77289	7.82042	1.74611	6.74847e-06	0.000126382	0.0607997	0.02067	1.14878	0.519701	9.21226	9.28573
LOC100505918	100505918	4.03332	4.07328	-1.40587	6.75962e-06	0.000126402	0.0506664	0.04134	0.276558	0.283473	0.763146	0.787572
DNAJB11	51726	1.36901	1.36905	5.75814	6.76312e-06	0.000126402	32.7204	32.4002	46.281	45.1077	83.9243	84.2829
GRIN2A	2903	4.5742	4.57571	3.72753	6.77414e-06	0.00012648	0.993061	1.52958	10.4028	6.56713	29.2612	30.8423
KCNQ1OT1	10984	1.55492	1.55493	8.60944	6.83762e-06	0.000127451	211.411	207.155	332.891	362.149	604.433	625.396
LAMA2	3908	5.7733	5.77571	4.17083	6.83989e-06	0.000127451	0.851195	0.764789	12.0516	5.97656	44.0771	44.4851
DCDC1	341019	2.04207	2.04317	1.6422	6.89221e-06	0.000128297	1.33759	1.39522	2.31883	2.40952	5.81081	5.44949
SERTAD4-AS1	574036	-3.06277	-3.0686	0.538635	6.92793e-06	0.000128833	2.23945	2.79045	1.37215	1.46461	0.283454	0.317569
SPR	6697	-2.37249	-2.37536	0.845098	6.97024e-06	0.00012945	3.03998	2.74911	1.77635	1.85439	0.545104	0.571625
LOC101927314	101927314	-3.10069	-3.10093	5.32085	6.97505e-06	0.00012945	64.1943	62.1546	40.3988	58.0766	7.8277	6.8849
C4orf19	55286	2.86522	2.87233	0.0495636	6.98647e-06	0.000129532	0.233065	0.24804	0.999864	1.18114	1.74433	1.77839
FZD10	11211	7.17036	7.51212	-1.29929	7.01373e-06	0.000129908	0.0101333	0	0.276558	0.236228	0.915775	0.952708
APOL4	80832	2.72827	2.73367	0.220885	7.02825e-06	0.000130047	0.344531	0.279045	1.10623	1.08665	2.1041	2.04515
CDC42BPG	55561	2.38407	2.38666	0.752633	7.04107e-06	0.000130155	0.638397	0.599429	1.26579	1.12208	3.17251	3.30272
GADD45A	1647	1.96113	1.96128	4.33588	7.08997e-06	0.000130813	10.4271	9.37384	13.0727	11.209	38.0919	39.0229
C11orf87	399947	-2.12547	-2.12566	4.39932	7.0908e-06	0.000130813	33.0649	35.4697	18.9868	23.1031	7.63146	8.07896
CCBE1	147372	5.76911	5.78267	1.79442	7.09992e-06	0.000130852	0.212799	0.0723449	2.01037	2.85835	7.89311	7.86302
B3GNT2	10678	1.62904	1.62922	3.73702	7.14316e-06	0.000131518	8.00529	7.49287	8.06274	8.50419	23.6466	24.3004
RIPK1	8737	1.62191	1.62203	4.23397	7.20269e-06	0.000132482	10.7818	10.7174	13.2642	11.9649	32.619	33.5607
SHC1	6464	2.14391	2.14396	5.93615	7.22287e-06	0.00013265	25.2015	27.9148	43.8664	35.6822	116.696	118.06
PBK	55872	-1.79818	-1.79826	5.24883	7.22869e-06	0.00013265	62.3197	53.8143	38.5905	39.7571	16.8001	16.5898
HOTAIRM1	100506311	6.0241	6.04063	1.80545	7.23676e-06	0.00013265	0.0810662	0.155025	1.92527	3.41349	7.65326	7.85031
LINC01963	150967	-1.69098	-1.69116	4.32882	7.24037e-06	0.00013265	23.9044	25.4137	29.1982	26.552	7.48973	7.7868
TUBBP5	643224	5.49291	5.58485	-1.02884	7.25466e-06	0.00013278	0.0101333	0.031005	0.414837	0.472455	1.0357	0.927302
TRAM1	23471	1.41624	1.41625	7.04017	7.28653e-06	0.000133232	81.9478	77.9982	102.709	100.137	212.602	214.283
GOLGA7B	401647	-2.51721	-2.51765	3.80609	7.32233e-06	0.000133755	20.297	21.9722	19.2314	14.7524	3.68491	3.69651
CLEC4G	339390	4.85422	4.90681	-1.02184	7.38142e-06	0.000134702	0.0506664	0.02067	0.351016	0.34253	1.0684	1.07974
KCNJ2	3759	5.48111	5.48319	4.1068	7.39143e-06	0.000134752	1.05386	0.806129	12.1154	6.27184	40.8392	42.4273
TMEM125	128218	3.092	3.10176	-0.370869	7.44168e-06	0.000135535	0.162132	0.196365	0.627574	0.543324	1.52629	1.54974
ADAMTS20	80070	1.97833	1.97851	4.18732	7.45503e-06	0.000135645	7.82289	9.10513	12.1047	13.6067	33.2078	33.4972
RASSF9	9182	2.94926	2.95286	1.05282	7.64036e-06	0.000138881	0.506664	0.45474	1.75508	2.30322	3.674	3.77272
TEKT4	150483	7.62014	7.96247	-0.74896	7.67637e-06	0.000139399	0	0.010335	0.404201	0.578758	1.31915	1.23217
C5orf64	285668	-4.45483	-4.47489	0.487907	7.684e-06	0.000139401	2.47252	1.70527	1.99973	1.80714	0.0872167	0.101622
MYT1L-AS1	730811	-2.07036	-2.07233	1.3607	7.77564e-06	0.00014088	3.26292	3.20385	3.53144	3.66153	0.763146	0.774869
HOXB8	3218	7.20155	7.3247	0.0782515	7.78071e-06	0.00014088	0	0.031005	0.627574	0.779551	2.40936	2.51515
PCDHA2	56146	-1.55287	-1.55306	3.88991	7.79975e-06	0.000141087	20.2159	19.2024	18.306	17.5517	6.63937	6.79598
TUBB8	347688	3.80161	3.81655	-0.412798	7.80742e-06	0.000141089	0.151999	0.0930149	0.361653	0.42521	1.75524	1.70217
LINC00678	101410541	6.37826	6.43205	0.125113	7.82396e-06	0.00014122	0.0607997	0.010335	0.127642	0.200793	3.28153	2.89623
PDE5A	8654	-2.05146	-2.05149	6.86399	7.8299e-06	0.00014122	183.726	170.61	142.066	116.732	42.0384	43.4435
NA	105369868	4.62298	4.69564	-1.67238	7.85883e-06	0.000141604	0.0303998	0.02067	0.223374	0.212605	0.665027	0.660544
ATP10B	23120	-4.42728	-4.43348	1.85348	7.86928e-06	0.000141655	5.83677	7.34818	2.97832	4.61825	0.305258	0.304867
ZMYND10	51364	1.7831	1.78354	2.61374	7.90924e-06	0.000142236	3.18185	3.20385	4.3292	4.02768	10.9457	11.0387
ZNF175	7728	-1.42243	-1.42252	4.73953	7.91743e-06	0.000142246	36.6419	35.6144	30.4427	30.3907	13.1915	13.7698
C1orf216	127703	-2.14898	-2.14918	4.59907	7.94603e-06	0.000142621	33.531	32.0901	35.8143	28.9143	7.22808	7.57085
NEURL3	93082	3.58746	3.60954	-1.22298	7.95627e-06	0.000142667	0.0911995	0.0723449	0.180827	0.177171	0.970286	1.02892
TTC29	83894	3.05939	3.06813	-0.200242	7.97024e-06	0.00014278	0.192532	0.2067	0.648848	0.803174	1.64622	1.70217
MXD3	83463	-1.66076	-1.66088	4.56565	8.00297e-06	0.000143228	37.9593	33.6507	23.7627	23.7999	11.2291	11.4198
CLMN	79789	2.39096	2.39119	4.25497	8.02227e-06	0.000143435	6.1205	8.03029	13.7109	12.5319	36.6201	37.6002
NDST4	64579	1.64483	1.64505	3.91478	8.03414e-06	0.000143509	5.89757	6.24233	21.0078	19.3589	18.7625	19.2066
CHRM2	1129	3.18066	3.18353	1.98031	8.10809e-06	0.00014469	0.55733	0.671774	6.50976	4.7718	5.47285	5.69084
PDIA5	10954	2.12236	2.12274	3.21057	8.1286e-06	0.000144917	4.13438	3.9273	6.80759	5.58678	17.6069	17.5044
SLC22A15	55356	1.79933	1.79958	3.58341	8.21643e-06	0.000146335	5.43144	5.73592	10.3177	11.5752	19.1114	19.7655
CALCA	796	3.28235	3.29742	-0.953008	8.22388e-06	0.000146335	0.111466	0.12402	0.234011	0.271662	1.13382	1.18136
ADARB1	104	1.59106	1.5912	4.18764	8.24152e-06	0.000146508	9.90021	9.07412	16.7637	16.4178	29.2721	27.8953
ADAMTS5	11096	2.81899	2.82008	2.55168	8.37022e-06	0.000148654	1.50986	1.61226	5.81836	4.22847	10.8694	11.1784
OPN3	23596	1.64792	1.64819	3.18852	8.40033e-06	0.000149046	5.13757	4.95046	6.64803	6.34271	15.5791	16.0436
GPR85	54329	-1.62095	-1.62099	6.36037	8.41168e-06	0.000149104	117.891	108.724	100.582	91.8335	36.3585	37.3207
DMRT3	58524	5.44794	5.46435	1.37593	8.44281e-06	0.000149513	0.141866	0.0930149	3.16978	1.81895	5.09127	5.29706
ALPK2	115701	3.26725	3.27405	0.510181	8.52269e-06	0.000150784	0.233065	0.28938	1.28706	1.68903	2.48568	2.56596
IGF2-AS	51214	3.79879	3.80696	0.413567	8.58653e-06	0.000151769	0.172266	0.279045	0.712669	0.543324	3.10709	3.2011
LOC105371031	105371031	-3.32105	-3.32481	1.56926	8.60753e-06	0.000151995	4.48904	5.02281	2.95705	4.13398	0.490594	0.4573
GABRE	2564	2.20639	2.20832	1.0697	8.63098e-06	0.000152261	0.851195	0.764789	1.80827	1.68903	3.68491	3.78543
FCGRT	2217	2.05156	2.05221	2.34173	8.639e-06	0.000152261	2.14825	2.45973	3.51016	3.20088	9.59384	9.51438
ZNF662	389114	3.24091	3.25026	-0.0738582	8.65139e-06	0.00015228	0.192532	0.18603	0.733943	0.968533	1.79884	1.80379
HIST1H2BF	8343	-1.73083	-1.73087	6.21644	8.65645e-06	0.00015228	108.639	104.569	90.041	78.404	31.5288	32.7096
OR2L13	284521	3.29397	3.30245	0.00148589	8.67723e-06	0.000152501	0.222932	0.196365	0.616938	0.826797	2.00598	2.13407
CXCL2	2920	5.08138	5.10474	0.131303	8.73445e-06	0.000153361	0.0405331	0.12402	0.37229	0.42521	2.85635	2.78191
ARSI	340075	5.14691	5.16894	0.40562	8.7931e-06	0.000154245	0.121599	0.051675	0.925406	0.626003	3.04168	3.2138
CTXN3	613212	3.57996	3.60707	-1.04231	8.80207e-06	0.000154257	0.0709329	0.0620099	0.521206	0.578758	0.795852	0.82568
TSHZ3	57616	1.4519	1.45203	4.20368	8.84352e-06	0.000154837	9.50501	9.75623	19.5399	19.0399	25.8597	26.841
MYF6	4618	3.82403	3.85647	-1.57178	8.8667e-06	0.00015509	0.0506664	0.0620099	0.106369	0.106302	0.817656	0.812977
DIPK2A	205428	1.42546	1.4255	5.70976	8.87473e-06	0.00015509	29.9337	30.0852	44.9194	47.8597	79.945	81.2723
PRSS35	167681	2.67935	2.67979	3.47062	8.89241e-06	0.000155211	4.14451	3.48289	5.76518	4.31115	24.05	24.8339
TSSC2	650368	2.21696	2.21733	3.33176	8.89833e-06	0.000155211	3.94185	4.29936	7.4458	6.42539	20.6158	17.695
IGFBP7-AS1	255130	5.30964	5.38343	-0.940274	8.91865e-06	0.000155419	0.0303998	0.02067	0.361653	0.543324	1.0684	1.06703
LAMC1	3915	1.897	1.89704	6.49027	9.00772e-06	0.000156824	42.3571	42.7042	75.16	62.3995	156.717	160.093
OPRK1	4986	3.78873	3.79622	0.907975	9.01834e-06	0.000156862	0.283732	0.2067	1.63808	2.33865	3.39055	3.42975
MROH9	80133	5.64849	5.74063	-0.771142	9.06547e-06	0.000157436	0.0303998	0.010335	0.712669	0.531512	1.0466	1.14325
VEPH1	79674	-1.48694	-1.48699	5.84459	9.0683e-06	0.000157436	76.4758	74.4636	67.0547	72.7109	26.5793	27.2728
UNC45B	146862	3.94417	3.98886	-1.31195	9.13191e-06	0.000158392	0.0405331	0.04134	0.468022	0.496078	0.675929	0.622436
PROX1-AS1	100505832	3.9763	3.98584	0.65117	9.15088e-06	0.000158573	0.131733	0.258375	1.43598	1.44099	3.20521	2.95975
NGF	4803	4.88641	4.93904	-1.15302	9.20274e-06	0.000159323	0.0506664	0.02067	0.212737	0.177171	1.07931	1.11784
TEX41	401014	4.62513	4.65861	-0.485811	9.28486e-06	0.000160594	0.0607997	0.051675	0.521206	0.791363	1.39547	1.44812
C5orf56	441108	2.68154	2.68821	-0.190406	9.31135e-06	0.000160903	0.263465	0.237705	0.712669	0.779551	1.5808	1.65136
GDF9	2661	-1.88031	-1.88103	2.3879	9.41575e-06	0.000162555	7.67089	7.06913	6.38211	6.03562	1.99508	2.00704
SCN2A	6326	-1.60126	-1.6013	6.24334	9.48481e-06	0.000163467	92.983	101.066	102.539	93.7706	31.6161	32.3413
PWRN1	791114	-3.01491	-3.01914	1.24632	9.48618e-06	0.000163467	3.19198	3.45189	2.84004	3.70877	0.436083	0.381083
CCDC140	151278	13.1891	1.44269e+08	2.26307	9.55166e-06	0.000164443	0	0	2.09546	1.12208	12.5265	13.1982
MIR204	406987	5.41178	5.53295	-1.78603	9.58122e-06	0.000164799	0.0202666	0.010335	0.0957317	0.129925	0.697734	0.724058
POMC	5443	3.21716	3.22381	0.180086	9.59889e-06	0.00016495	0.293865	0.237705	0.553116	0.744117	2.52928	2.43893
SLC17A8	246213	2.69475	2.69582	2.38489	9.60797e-06	0.000164953	1.84426	1.31254	3.82927	3.93319	10.2371	10.2257
LUM	4060	5.73063	5.73871	2.29188	9.68742e-06	0.000166163	0.222932	0.258375	2.27629	1.06302	12.5047	13.1855
ANO9	338440	4.23034	4.26665	-1.0694	9.75789e-06	0.000167218	0.0607997	0.04134	0.414837	0.318907	1.00299	0.965411
FAM19A1	407738	-3.4941	-3.49753	1.71421	9.76744e-06	0.000167227	5.9077	5.99429	2.58476	3.86232	0.556006	0.495408
TEKT1	83659	4.51781	4.5273	1.05909	9.78387e-06	0.000167338	0.192532	0.2067	1.08496	1.87801	4.56797	4.63651
STUM	375057	2.10513	2.10568	2.83318	9.79194e-06	0.000167338	3.05012	2.53207	6.8395	6.31909	11.9378	12.093
HES2	54626	3.25825	3.27267	-0.503845	9.89724e-06	0.000168854	0.141866	0.10335	0.755217	0.814985	1.16652	1.20676
SLC18A1	6570	4.00462	4.0167	0.336507	9.89888e-06	0.000168854	0.131733	0.175695	0.936043	1.37012	2.6056	2.36272
CLDN6	9074	3.65787	3.66038	1.81777	9.96031e-06	0.000169746	0.699196	0.754454	0.904133	0.507889	9.09234	9.28573
ICAM1	3383	5.24966	5.25785	1.74739	1.00172e-05	0.000170559	0.212799	0.258375	1.20196	0.566946	8.80889	9.20951
PRKD1	5587	-1.8641	-1.86424	4.72329	1.00289e-05	0.000170601	37.1689	38.1671	28.4217	33.7924	10.3025	10.3909
SESN3	143686	1.36025	1.36026	7.70781	1.00822e-05	0.000171126	124.011	124.795	183.613	183.195	315.038	323.73
GLRA1	2741	5.05945	5.06799	1.56613	1.00865e-05	0.000171126	0.222932	0.22737	1.53171	0.76774	7.53334	7.57085
DNAAF1	123872	2.84962	2.85302	0.954891	1.00874e-05	0.000171126	0.55733	0.444405	1.51043	1.88982	3.60859	3.63299
BHLHE22	27319	4.86692	4.88881	0.497996	1.01393e-05	0.00017185	0.0810662	0.0930149	1.95718	1.18114	2.55109	2.60407
DSCAM	1826	1.56309	1.56321	4.30194	1.01872e-05	0.000172505	10.4981	11.5959	15.2001	15.7682	32.5645	32.7223
XYLT1	64131	-1.77282	-1.77287	6.2628	1.0218e-05	0.000172799	102.346	108.094	87.0627	101.401	30.5367	31.0456
TTC9B	148014	-2.34783	-2.34832	3.38586	1.02233e-05	0.000172799	17.5407	15.3991	12.7749	10.2405	3.20521	3.26461
BCL2	596	3.09912	3.09928	5.52041	1.02421e-05	0.00017296	11.9471	10.8001	34.7506	23.0322	96.0147	98.9419
DOCK6	57572	2.59282	2.59345	2.97242	1.02637e-05	0.000173168	2.53332	2.76978	5.64817	4.18123	16.2877	15.7133
RAB32	10981	1.76192	1.76238	2.47492	1.02832e-05	0.000173339	3.02985	3.00748	3.29743	3.54341	10.1935	10.2892
SSTR2	6752	3.14412	3.14448	4.54822	1.03016e-05	0.000173492	4.15464	5.73592	18.3592	24.7921	42.9324	44.4978
COL14A1	7373	4.17245	4.17791	1.32074	1.03923e-05	0.00017486	0.243199	0.444405	1.12751	0.814985	6.30141	6.12274
LMO1	4004	-1.91796	-1.91814	4.38655	1.04046e-05	0.000174909	30.106	32.7206	21.0291	24.7567	8.15476	8.47275
SCARA3	51435	-1.69991	-1.70019	3.46202	1.04442e-05	0.000175415	15.3519	16.4326	11.7963	12.5083	4.74241	5.043
DKK2	27123	4.3841	4.39773	0.397401	1.04688e-05	0.000175517	0.0911995	0.18603	0.787127	1.0394	2.84544	2.98515
MBNL2	10150	1.35837	1.35841	5.82082	1.04692e-05	0.000175517	34.9497	36.0071	42.8984	43.3478	89.7024	92.2348
CHN2	1124	-1.73744	-1.73751	5.55382	1.05669e-05	0.000176995	62.725	64.9554	61.9384	53.6827	18.7952	19.4988
MAML2	84441	1.38358	1.38367	4.50205	1.06081e-05	0.000177525	13.001	12.7844	21.5503	21.3195	33.066	34.2213
IRX1	79192	7.79922	7.83737	2.25772	1.06635e-05	0.000178292	0.0101333	0.0930149	1.87209	3.43711	11.5562	11.8644
PDE1A	5136	4.01606	4.01697	4.27615	1.07057e-05	0.000178837	1.47946	2.62509	19.6782	26.1858	33.2078	33.1669
LINC00310	114036	2.72712	2.73026	0.774244	1.07372e-05	0.000179201	0.516797	0.55809	0.904133	1.16933	3.41235	3.72191
LNCPRESS1	101927721	5.63915	5.70122	-0.744733	1.07686e-05	0.000179564	0.0405331	0.02067	0.106369	0.212605	1.5808	1.61325
CAV1	857	4.5845	4.60758	-0.306935	1.07979e-05	0.00017989	0.111466	0.051675	0.404201	0.295285	1.90787	2.08325
CCND2	894	-1.43163	-1.43164	9.20889	1.08592e-05	0.000180749	838.113	803.039	636.148	664.674	298.739	309.655
GPX8	493869	2.6021	2.60223	5.2481	1.09183e-05	0.00018157	13.0618	12.7224	26.6985	19.0399	76.827	79.748
PCDH9	5101	1.44655	1.44656	7.94252	1.0933e-05	0.000181653	136.374	144.225	218.321	212.286	374.716	390.077
NSG1	27065	-1.54902	-1.54904	7.13627	1.09573e-05	0.000181859	189.29	189.006	177.072	159.182	63.4938	65.7877
LOC440982	440982	3.62488	3.62724	2.04806	1.0965e-05	0.000181859	0.577597	0.971489	2.32947	1.88982	9.50662	9.616
TMIE	259236	2.27821	2.28114	0.451121	1.10274e-05	0.000182729	0.516797	0.55809	0.904133	0.980345	2.5947	2.62947
CHRNB3	1142	7.23408	7.57593	-1.0816	1.11814e-05	0.000185117	0.0101333	0	0.351016	0.484267	0.937579	1.01622
ADAMTS17	170691	4.02784	4.03189	1.65834	1.11928e-05	0.000185139	0.52693	0.39273	1.88272	1.1457	7.77319	7.27869
GATA3	2625	5.27201	5.32506	-0.325626	1.13384e-05	0.00018729	0.0303998	0.04134	0.712669	1.12208	1.36276	1.51163
EPHA1	2041	2.76679	2.77046	0.497979	1.1343e-05	0.00018729	0.466131	0.45474	0.54248	0.732306	3.18341	3.09948
SIAH3	283514	-2.30052	-2.30114	3.33716	1.13633e-05	0.000187443	13.4671	11.6269	16.5829	13.6185	2.55109	2.54055
CAMKV	79012	-2.24425	-2.24433	6.07803	1.13724e-05	0.000187443	105.498	95.7434	90.626	70.7029	20.8448	21.6328
ESRG	790952	4.59276	4.60278	0.794715	1.13899e-05	0.000187504	0.121599	0.258375	0.468022	0.389776	5.2003	4.00137
FBN1	2200	3.18688	3.18696	6.40803	1.13963e-05	0.000187504	21.0063	20.7113	53.7161	34.2648	189.075	190.846
DCDC2	51473	2.92142	2.92616	0.405699	1.14299e-05	0.00018789	0.425598	0.299715	0.819038	0.885854	2.73642	2.78191
CFAP52	146845	3.38787	3.39281	0.865672	1.14776e-05	0.000188507	0.334398	0.39273	1.05305	1.54729	3.93565	3.69651
DNAI2	64446	3.35716	3.3688	-0.282577	1.15436e-05	0.000189424	0.151999	0.155025	0.606301	0.826797	1.559	1.61325
HOXB-AS3	404266	7.1663	7.50806	-1.39538	1.15598e-05	0.000189522	0.0101333	0	0.148916	0.212605	0.959384	0.901897
NFKB2	4791	2.05895	2.05922	3.64759	1.16748e-05	0.00019111	5.44157	5.97362	8.92432	7.31125	23.6902	23.8812
C5orf38	153571	3.71995	3.73617	-0.431849	1.16773e-05	0.00019111	0.141866	0.0826799	0.563753	0.637815	1.44998	1.54974
P3H2	55214	3.10518	3.10694	1.97609	1.18081e-05	0.000193081	0.972795	1.02316	2.68049	1.78352	8.64535	8.54896
MUT	4594	1.34844	1.34848	5.52077	1.18866e-05	0.000194193	29.1129	28.2455	36.1015	35.9302	72.5643	73.4982
TNFRSF12A	51330	2.62528	2.62645	2.00028	1.19043e-05	0.000194308	1.33759	1.51924	2.04228	1.51186	8.72167	8.91735
LOC442132	442132	5.18683	5.30753	-1.79901	1.19145e-05	0.000194308	0.0202666	0.010335	0.2021	0.200793	0.654125	0.558922
LINC01630	100287225	-3.47835	-3.48309	1.35715	1.20819e-05	0.000196865	4.04318	4.48539	2.35075	3.47255	0.381573	0.381083
NANS	54187	1.85771	1.85784	4.49633	1.22567e-05	0.000199537	11.9775	10.8311	16.168	13.7839	41.1663	41.5127
MYLK3	91807	1.9308	1.9317	1.78367	1.22699e-05	0.000199577	1.70239	1.53991	2.46775	2.57488	6.15968	6.21165
SRY	6736	2.79054	2.79572	0.118637	1.23077e-05	0.000200016	0.283732	0.37206	0.680759	0.614192	2.20222	2.35001
TPM2	7169	1.73682	1.737	3.83363	1.23338e-05	0.000200071	8.33969	7.64789	8.60522	7.66559	26.9609	26.3328
PLTP	5360	2.11225	2.11231	5.68781	1.23397e-05	0.000200071	22.2324	23.6981	36.2717	28.5245	99.3834	99.2086
MYH16	84176	2.59594	2.60268	-0.34097	1.23434e-05	0.000200071	0.233065	0.258375	0.595664	0.626003	1.46088	1.52433
NMUR2	56923	6.73846	6.86131	-0.482039	1.24044e-05	0.000200714	0	0.031005	0.351016	0.34253	1.75524	1.8165
NXPH4	11247	2.15093	2.15296	1.05538	1.24047e-05	0.000200714	0.739729	0.775124	2.2231	1.9725	3.35784	3.37894
FGFR3	2261	1.54593	1.54597	6.36884	1.2437e-05	0.000201061	30.106	31.7181	133.461	120.027	89.9422	90.5835
SLC40A1	30061	-1.83015	-1.83053	3.14902	1.24876e-05	0.000201375	13.8927	13.0014	9.80718	8.69318	3.73942	3.82353
MMRN1	22915	1.72636	1.72639	6.46897	1.24928e-05	0.000201375	45.2147	52.6464	56.035	53.8127	158.898	164.92
PANTR1	100506421	-2.47213	-2.47222	5.99038	1.25076e-05	0.000201375	103.4	102.151	58.3432	80.2229	18.2719	18.7747
TFAP2D	83741	11.1951	1.44269e+08	0.566742	1.25102e-05	0.000201375	0	0	0.94668	1.53548	3.21612	3.23921
C5orf49	134121	1.7964	1.79712	1.95974	1.25136e-05	0.000201375	1.99626	1.93264	2.92514	2.82292	6.7702	6.8849
SLCO1A2	6579	3.38821	3.38908	3.43569	1.25215e-05	0.000201375	1.77332	2.38738	6.98841	10.2995	21.6842	21.8869
BBOX1-AS1	103695435	3.3784	3.38405	0.657562	1.26057e-05	0.000202554	0.324265	0.31005	1.17005	1.02759	3.88114	2.7311
ITGA4	3676	2.52903	2.53203	0.991885	1.2744e-05	0.000204235	0.55733	0.53742	1.99973	2.50401	3.10709	3.2265
LOC100130449	100130449	-2.0201	-2.02102	2.27756	1.27448e-05	0.000204235	6.6373	6.66607	6.59485	5.66946	1.60261	1.67677
AJUBA	84962	1.70666	1.70674	4.95772	1.27475e-05	0.000204235	15.818	17.6832	20.6355	22.9849	54.9683	54.3806
TDGF1	6997	12.8112	1.44269e+08	1.72252	1.27544e-05	0.000204235	0	0	0.0212737	0.129925	9.98631	9.80654
LNCPRESS2	101929194	10.1103	1.44269e+08	-0.889972	1.27671e-05	0.000204262	0	0	0.0638211	0.118114	1.5917	1.44812
PLEKHG3	26030	-1.61366	-1.61376	4.76127	1.27958e-05	0.000204545	38.5267	41.402	29.7194	26.6937	13.0825	13.033
ANO1	55107	3.65069	3.6634	-0.0798594	1.28382e-05	0.000205046	0.121599	0.16536	0.733943	1.01578	1.76614	1.86731
IRX2	153572	4.43407	4.436	3.20562	1.29813e-05	0.000207154	0.851195	1.10584	3.98882	7.20494	20.7576	21.582
LOC101927356	101927356	3.46635	3.46917	1.95595	1.30644e-05	0.000208301	0.61813	0.661439	3.08469	4.80723	7.04275	7.12625
ADCYAP1	116	5.20145	5.20411	3.6006	1.31857e-05	0.000210055	0.374931	1.08517	8.67967	9.09476	26.3176	27.3618
FLI1	2313	3.87088	3.91053	-1.3372	1.32148e-05	0.000210199	0.0405331	0.051675	0.382927	0.448832	0.686831	0.698652
DGCR5	26220	-1.55238	-1.5526	3.65759	1.32174e-05	0.000210199	17.4394	17.3524	14.9341	13.8902	6.03976	5.81787
PYCR1	5831	1.6789	1.67895	5.88434	1.32389e-05	0.000210361	31.6361	33.289	43.7387	37.8791	103.025	104.861
RIPK4	54101	3.32824	3.33041	1.78393	1.32535e-05	0.000210412	0.780262	0.868139	1.54234	0.956722	8.3837	8.19329
RGS17	26575	-1.46239	-1.46254	4.20972	1.3313e-05	0.000211175	24.7657	24.2356	21.2631	22.7487	8.95061	8.82843
TRAF5	7188	1.78222	1.78247	3.45437	1.33247e-05	0.000211182	5.61384	5.57056	8.63713	7.4766	19.0677	19.4098
SEC14L6	730005	4.48754	4.49727	0.881922	1.33561e-05	0.00021149	0.131733	0.258375	1.14878	0.76774	4.54617	4.24273
GPC3	2719	4.00288	4.00355	4.25278	1.3367e-05	0.00021149	2.96905	2.61475	12.4132	6.92147	44.5241	45.0567
PRKAG2	51422	-1.44418	-1.44435	3.91168	1.33938e-05	0.000211689	19.233	19.8949	18.0614	18.5084	7.24989	7.12625
CPO	130749	2.54779	2.54952	1.45755	1.34024e-05	0.000211689	1.08426	0.816464	1.8189	1.64178	5.66908	5.46219
SYT2	127833	3.37266	3.37313	4.39674	1.34162e-05	0.000211727	3.86078	3.89629	14.6895	23.67	39.5746	40.8013
PCP4	5121	2.74631	2.74822	1.52665	1.34951e-05	0.00021249	0.739729	1.0335	1.93591	1.70084	5.88713	6.02111
SOX14	8403	6.49728	6.67755	-0.872181	1.35029e-05	0.00021249	0.0101333	0.010335	0.425474	0.708683	0.99209	1.10514
MGC12916	84815	1.74201	1.74261	2.16521	1.35089e-05	0.00021249	2.38132	2.28403	3.29743	3.33081	7.67507	7.93923
TMEM37	140738	4.32108	4.35424	-0.876421	1.35103e-05	0.00021249	0.0607997	0.051675	0.329743	0.484267	1.23194	1.06703
FGF14	2259	-1.69049	-1.69065	4.47701	1.35331e-05	0.000212668	27.5422	31.0153	29.4109	27.2725	9.25587	8.87924
RNF43	54894	2.80627	2.80879	1.38689	1.37806e-05	0.000216374	0.61813	0.733784	2.09546	2.7993	4.73151	4.73813
PPM1H	57460	2.40812	2.40834	4.29368	1.38191e-05	0.000216621	7.14396	7.61689	14.1896	10.4176	38.7133	39.6453
LINC01416	101927273	2.61678	2.62469	-0.441151	1.38305e-05	0.000216621	0.212799	0.2067	0.680759	0.68506	1.24284	1.34649
CACNG2	10369	-2.03204	-2.03354	1.58499	1.38314e-05	0.000216621	3.92158	4.24768	3.96755	3.63791	0.99209	1.00352
STMN3	50861	-1.37864	-1.37867	6.34397	1.38726e-05	0.000216803	113.402	112.641	89.7538	84.4159	42.9433	43.9897
RNF144B	255488	3.09397	3.10402	-0.338153	1.38777e-05	0.000216803	0.202666	0.14469	0.670122	0.708683	1.41727	1.57514
GRM7-AS3	101927347	-5.22145	-5.27536	-0.120537	1.3887e-05	0.000216803	1.64159	1.08517	1.14878	1.35831	0.0327063	0.0381083
RASSF2	9770	-1.471	-1.47103	6.5077	1.38973e-05	0.000216803	123.667	116.248	105.624	113.649	42.7471	43.7992
ZNF493	284443	-1.45796	-1.45801	5.57322	1.39014e-05	0.000216803	59.4215	60.501	58.29	63.5807	21.8151	21.8361
FMO1	2326	11.7473	1.44269e+08	1.01436	1.39626e-05	0.000217575	0	0	0.999864	1.73627	4.66609	4.80165
SUSD4	55061	-1.74122	-1.74144	3.88419	1.40008e-05	0.000217988	20.8036	20.5873	18.4443	16.1225	6.00705	6.37679
CCNO	10309	3.75711	3.77336	-0.490651	1.40209e-05	0.000218117	0.131733	0.0930149	0.393564	0.555135	1.51539	1.56244
TRIM61	391712	2.82328	2.83007	-0.228748	1.40823e-05	0.000218889	0.273599	0.22737	0.478658	0.543324	1.89696	1.66406
CAVIN3	112464	4.07184	4.08913	-0.351458	1.41653e-05	0.000219995	0.111466	0.10335	0.510569	0.307096	1.76614	1.89271
KCNK13	56659	5.21853	5.25992	-0.472346	1.42375e-05	0.000220931	0.0709329	0.02067	0.404201	0.295285	1.71163	1.8165
ACTN3	89	2.89806	2.91002	-0.699972	1.42761e-05	0.000221345	0.141866	0.14469	0.627574	0.566946	1.12291	1.02892
PGF	5228	2.40707	2.4085	1.5948	1.43208e-05	0.000221852	1.24639	1.00249	2.12737	1.81895	5.89803	6.04652
NA	105373474	-3.86577	-3.88146	-0.0023564	1.44386e-05	0.000223492	1.82399	1.63293	0.840312	1.22838	0.119923	0.114325
C9orf135	138255	5.71092	5.77306	-0.569335	1.44627e-05	0.000223678	0.0506664	0.010335	0.255285	0.366153	1.67892	1.67677
SMIM18	100507341	-1.71695	-1.71734	3.09372	1.45129e-05	0.000224268	11.2074	12.0299	9.91355	10.772	3.51047	3.55678
HIST1H2AJ	8331	-1.90935	-1.90941	5.77056	1.45464e-05	0.000224598	90.1558	82.3802	56.9604	51.8402	24.835	21.0739
CBLC	23624	5.11707	5.20841	-1.52487	1.46874e-05	0.000226586	0.0303998	0.010335	0.255285	0.212605	0.763146	0.749463
PID1	55022	-1.70438	-1.70448	4.99996	1.47552e-05	0.000227443	46.3597	42.8489	35.0591	40.1115	13.7039	13.6682
TNFRSF10C	8794	4.45418	4.46158	1.22609	1.47686e-05	0.000227461	0.273599	0.237705	1.51043	0.803174	5.59277	5.67814
HIST2H2BF	440689	-1.55317	-1.55319	7.2641	1.47832e-05	0.000227497	234.15	213.418	167.403	154.54	75.8131	76.6993
SBK1	388228	-1.36896	-1.369	5.62998	1.48079e-05	0.000227667	67.3356	70.2676	53.8863	52.1236	26.5357	26.7393
SPAG8	26206	1.75712	1.75754	2.73272	1.48188e-05	0.000227667	3.41491	3.31753	5.46734	4.91353	11.4581	11.3055
TRIM71	131405	1.7662	1.76651	3.15325	1.48313e-05	0.000227671	4.35731	4.97113	6.27574	6.04743	15.8189	15.9166
AKAP5	9495	-1.84274	-1.84299	4.09931	1.48946e-05	0.0002283	21.8169	19.5435	26.4326	23.2802	5.61457	5.91949
GLTPD2	388323	-1.83902	-1.83985	2.06643	1.48969e-05	0.0002283	6.1813	6.10798	4.7334	4.42927	1.65712	1.77839
NDST3	9348	2.55345	2.55386	4.15195	1.49417e-05	0.000228797	3.27305	4.73343	25.6986	25.985	23.2542	23.7415
BTG3	10950	1.42306	1.42311	5.39277	1.50174e-05	0.000229768	27.4105	25.9512	28.5387	27.0717	72.379	70.7163
RD3	343035	3.48004	3.48253	1.85833	1.50512e-05	0.000230094	0.67893	0.775124	2.54221	1.57091	7.98033	8.2695
NT5DC1	221294	1.77408	1.77431	3.58241	1.51459e-05	0.00023114	6.10023	6.25267	9.27534	7.99631	20.7903	21.4677
PRDM13	59336	7.02167	7.20252	-0.668662	1.51624e-05	0.00023114	0.0202666	0	0.297832	0.437021	1.42817	1.58785
MMP7	4316	9.07176	1.44269e+08	-1.86138	1.5165e-05	0.00023114	0	0	0.0531843	0.0590569	0.73044	0.749463
MT3	4504	-2.4728	-2.47398	2.41938	1.51721e-05	0.00023114	7.66076	7.63756	7.59471	6.18916	1.52629	1.21947
THBS2	7058	2.00465	2.00482	4.205	1.51818e-05	0.00023114	7.77222	9.01211	14.4236	12.1185	34.1344	33.2177
DUSP5P1	574029	-1.95034	-1.95208	1.29933	1.51968e-05	0.000231179	3.21225	3.32787	3.22297	3.09458	0.839461	0.851086
VIT	5212	12.6493	1.44269e+08	1.76254	1.52565e-05	0.000231896	0	0	1.82954	0.944911	8.77618	8.91735
GRM6	2916	-3.04105	-3.05748	-0.397193	1.52904e-05	0.000232149	0.851195	0.909479	1.26579	1.13389	0.0981188	0.114325
PDE3A	5139	1.455	1.45512	4.32615	1.52981e-05	0.000232149	9.84955	10.397	21.6885	22.8905	27.3642	28.1493
CD55	1604	2.21294	2.21344	2.9103	1.53459e-05	0.00023261	2.83732	3.38988	5.45671	4.571	14.8486	14.0239
OTX1	5013	4.51645	4.51793	3.67787	1.53536e-05	0.00023261	1.18559	1.37455	10.3284	5.37418	28.7488	29.8896
LMNA	4000	1.37263	1.37267	5.39082	1.54511e-05	0.000233896	26.5492	27.3877	29.7619	28.3591	69.9805	69.6874
GRIA4	2893	3.2531	3.25351	4.47811	1.54743e-05	0.000234021	3.52638	5.13649	17.8274	24.7448	40.6103	41.97
PCSK6	5046	1.80169	1.802	3.18637	1.54846e-05	0.000234021	4.72211	4.42338	7.2437	6.34271	15.7862	16.1071
TRIML2	205860	7.25562	7.59751	-1.3383	1.55091e-05	0.00023419	0.0101333	0	0.127642	0.212605	1.00299	0.978113
TMEM132D	121256	5.82727	6.00641	-1.35565	1.5521e-05	0.00023419	0.0101333	0.010335	0.382927	0.566946	0.643223	0.673247
SLC6A1-AS1	100874090	-2.93235	-2.93834	0.604523	1.55993e-05	0.00023518	1.98612	2.41839	1.76572	2.16148	0.294356	0.279461
HIST1H3J	8356	-1.75224	-1.75229	5.86961	1.56744e-05	0.000236121	97.2795	83.5067	60.0876	55.9978	26.3067	27.3618
SLC15A3	51296	2.31281	2.31588	0.652604	1.58126e-05	0.00023801	0.55733	0.47541	1.54234	1.68903	2.6274	2.51515
MIR124-2HG	100130155	-1.37935	-1.37935	8.5584	1.58585e-05	0.000238507	502.56	485.621	439.6	454.1	187.352	192.498
ADAMTS8	11095	7.28919	7.2988	3.65856	1.59301e-05	0.000239306	0.202666	0.2067	7.94573	3.10639	31.6815	32.7731
MYORG	57462	-1.80995	-1.81015	4.10673	1.59374e-05	0.000239306	23.2457	26.3026	18.54	20.9061	7.05365	7.07544
NAP1L6	645996	3.62316	3.64842	-1.18775	1.59829e-05	0.000239796	0.0607997	0.0826799	0.351016	0.283473	0.883069	0.9146
LINC00491	285708	2.83581	2.84222	-0.0342632	1.60856e-05	0.000241141	0.273599	0.258375	0.648848	0.838608	1.98418	1.8292
HEY2	23493	3.13381	3.13845	0.643019	1.61301e-05	0.000241574	0.314132	0.444405	1.10623	0.838608	3.35784	3.31542
LINC00693	645206	3.45284	3.46235	-0.0198221	1.61426e-05	0.000241574	0.233065	0.14469	0.755217	0.60238	2.04959	2.12136
SEMA5A	9037	-2.27128	-2.27132	7.0121	1.61535e-05	0.000241574	193.485	201.171	127.44	170.356	40.2396	41.5127
ACOT9	23597	1.49146	1.49167	3.36095	1.62433e-05	0.00024272	5.9077	6.11831	7.94573	7.84276	16.8982	16.9201
FZD2	2535	-1.38047	-1.38053	5.32884	1.62578e-05	0.000242742	53.3618	55.6229	45.3875	44.6825	20.485	21.3788
FOLR1	2348	6.69201	6.81483	-0.426104	1.6285e-05	0.000242953	0.0101333	0.02067	0.329743	0.649626	1.76614	1.68947
ZIC5	85416	3.59179	3.59209	5.00691	1.63543e-05	0.000243614	4.44851	7.77191	18.2316	15.2957	72.6406	74.6542
BATF2	116071	6.58403	6.76441	-0.842191	1.6371e-05	0.000243614	0	0.02067	0.57439	0.484267	1.14472	1.07974
DIPK1C	125704	-2.61346	-2.61788	1.28885	1.63799e-05	0.000243614	2.22932	2.38738	5.04187	4.0513	0.359769	0.393786
LMAN1	3998	1.55601	1.55602	7.17566	1.63818e-05	0.000243614	87.0043	80.4992	108.9	98.5069	244.12	248.415
TNFRSF11A	8792	4.54414	4.57755	-0.719655	1.65841e-05	0.000246425	0.0810662	0.031005	0.446748	0.366153	1.35186	1.33379
CHMP4C	92421	5.7111	5.7425	0.291784	1.66039e-05	0.000246521	0.0810662	0.04134	0.478658	0.212605	3.28153	3.29002
MYOCD	93649	4.57832	4.61176	-0.390401	1.67021e-05	0.000247781	0.0709329	0.04134	0.680759	1.01578	1.33005	1.42271
IL4R	3566	2.62449	2.6326	-0.539894	1.67533e-05	0.000248342	0.192532	0.217035	0.563753	0.566946	1.23194	1.30839
KCNJ15	3772	8.67882	1.44269e+08	-1.415	1.67915e-05	0.00024871	0	0	0.521206	0.531512	0.566908	0.558922
PLXNC1	10154	-1.33257	-1.33259	7.01325	1.6865e-05	0.000249431	164.22	166.745	159.159	153.324	65.358	66.0544
EPHA7	2045	2.38841	2.38842	8.70805	1.68671e-05	0.000249431	159.062	157.454	310.341	225.172	818.387	838.84
SLC6A7	6534	-3.46486	-3.47055	1.23493	1.69837e-05	0.000250505	3.69865	3.31753	3.71226	2.4922	0.327063	0.304867
PHLDA1	22822	-1.36323	-1.36329	5.51813	1.69862e-05	0.000250505	57.4152	58.6821	58.056	55.4544	22.3275	22.8015
TMEM151B	441151	-1.62146	-1.6215	6.21434	1.69899e-05	0.000250505	97.0565	101.242	97.7527	84.7585	32.0303	32.4175
B3GNT9	84752	2.73032	2.73262	1.21066	1.69937e-05	0.000250505	0.61813	0.847469	1.47852	1.22838	4.80782	4.92868
OSBPL6	114880	1.41859	1.41865	5.04185	1.71908e-05	0.000253209	18.7162	20.0706	28.0919	27.0717	51.4687	52.2211
CD70	970	4.87079	4.90782	-0.730665	1.72703e-05	0.000254145	0.0405331	0.0620099	0.276558	0.141737	1.5481	1.52433
PITX1	5307	2.97076	2.98542	-1.23249	1.72877e-05	0.000254145	0.121599	0.113685	0.191463	0.200793	0.948482	0.9146
ARL4A	10124	2.56173	2.56186	5.31316	1.72954e-05	0.000254145	13.8117	12.185	24.6243	34.4892	75.268	78.2491
STXBP2	6813	1.75866	1.75927	2.15652	1.7339e-05	0.000254585	2.31039	2.3047	3.38252	3.1182	7.93672	7.68518
DUSP10	11221	1.46596	1.46606	4.49776	1.73825e-05	0.000254992	13.761	13.9212	14.998	16.3942	37.5468	38.934
HIST1H4A	8359	-1.87815	-1.87835	4.07872	1.74007e-05	0.000254992	27.7348	25.2587	18.2528	15.4375	7.07545	7.3422
CFAP57	149465	3.29387	3.29757	1.36253	1.7408e-05	0.000254992	0.476264	0.485745	1.98909	3.05915	4.7206	4.73813
EDNRB	1910	2.00996	2.00999	6.70324	1.74233e-05	0.000255015	43.7758	50.6415	68.0971	82.4553	187.69	192.599
ACTL6B	51412	-1.41573	-1.4158	5.00772	1.74475e-05	0.000255168	42.8435	42.1564	39.3457	36.5917	16.0915	15.7641
ADGB	79747	3.40586	3.42425	-0.791234	1.77265e-05	0.000259044	0.101333	0.0930149	0.489295	0.649626	1.0575	1.02892
FILIP1L	11259	1.64917	1.64946	3.18061	1.77694e-05	0.000259467	4.67144	4.81611	7.19051	7.96087	14.6742	15.0909
KLHL14	57565	3.4013	3.40185	3.99722	1.78031e-05	0.000259755	2.82718	3.71026	12.4132	7.87819	34.0799	34.9961
SLC1A3	6507	-1.33657	-1.3366	6.44201	1.78236e-05	0.000259849	108.842	104.487	111.942	111.7	41.5369	42.9354
REEP1	65055	-1.55103	-1.55105	6.69715	1.78522e-05	0.000260062	145.088	138.923	128.11	113.283	48.3726	48.55
PAX8-AS1	654433	-1.94712	-1.94865	1.91626	1.79988e-05	0.000261992	3.75945	3.64825	6.77568	6.35452	1.01389	0.901897
TMSB15A	11013	-1.48483	-1.48485	7.15233	1.81479e-05	0.000263955	212.221	190.629	152.32	154.174	72.4662	71.4658
KCNG3	170850	3.0158	3.01878	0.988514	1.82764e-05	0.000265616	0.709329	0.45474	0.627574	0.708683	4.65519	4.78894
GBP5	115362	6.58306	6.70579	-0.66662	1.83075e-05	0.000265859	0.0303998	0	0.297832	0.236228	1.60261	1.60055
ZNF540	163255	-1.46733	-1.46745	4.49318	1.83984e-05	0.000266971	27.8766	29.8061	29.1024	27.2489	10.3679	10.4925
ZBTB7B	51043	2.24653	2.24696	3.17714	1.84445e-05	0.000267431	3.55678	3.78261	6.88205	5.24425	17.1817	17.6569
ACYP1	97	-1.51329	-1.51344	4.17133	1.86312e-05	0.000269927	25.5764	24.68	20.9333	19.0636	8.68896	8.91735
ZNF527	84503	-1.42253	-1.42269	3.96732	1.87627e-05	0.000271619	20.4895	20.6183	18.1677	19.0163	7.77319	7.55815
SV2B	9899	2.76834	2.76958	2.21172	1.88648e-05	0.000272885	1.51999	1.22986	3.66972	2.65756	9.16865	9.59059
FOXC1	2296	2.96354	2.97088	-0.249577	1.8943e-05	0.000273611	0.192532	0.279045	0.414837	0.448832	1.77704	1.91812
HES7	84667	-1.71016	-1.71093	2.05669	1.89501e-05	0.000273611	5.9381	5.74625	4.79722	4.67731	1.76614	1.80379
CASC1	55259	1.85831	1.85903	2.06721	1.89592e-05	0.000273611	2.12799	1.87063	3.37188	3.25994	7.3044	7.20247
SLC7A5	8140	1.69279	1.69282	6.42983	1.90205e-05	0.000274283	41.7896	47.2619	66.0123	74.3408	143.395	144.494
CPM	1368	3.55283	3.55789	0.985919	1.90849e-05	0.000274998	0.354665	0.361725	1.71253	1.0394	4.21911	4.21732
SLC22A3	6581	4.9338	4.97495	-0.689724	1.91618e-05	0.000275891	0.0607997	0.031005	0.265921	0.448832	1.47178	1.42271
CDH4	1002	-1.76887	-1.76907	4.02635	1.92316e-05	0.000276681	21.8271	24.2666	19.5399	18.3667	7.17357	6.33868
LOC105375205	105375205	11.5408	1.44269e+08	0.861573	1.92495e-05	0.000276724	0	0	0.999864	1.77171	4.00107	4.20462
HOXA6	3203	8.89058	1.44269e+08	-1.87248	1.92842e-05	0.000277009	0	0	0.138279	0.129925	0.632321	0.673247
CGB7	94027	2.75908	2.76582	-0.228316	1.93037e-05	0.000277075	0.212799	0.28938	0.606301	0.566946	1.72253	1.68947
MYOF	26509	7.70028	7.71857	3.1572	1.95366e-05	0.000280201	0.131733	0.0826799	5.93537	2.25597	22.6654	22.5855
CTH	1491	1.83167	1.83181	4.35837	1.95573e-05	0.00028028	10.873	9.73556	13.3493	15.7682	36.5438	36.8253
GBP4	115361	7.16549	7.34646	-0.435955	1.9651e-05	0.000281335	0.0202666	0	0.414837	0.673249	1.5917	1.74028
AMER3	205147	-1.81993	-1.82005	4.9403	1.96612e-05	0.000281335	42.1038	44.6472	39.5691	33.0601	12.0359	12.5376
SIX4	51804	1.38822	1.38834	3.98605	1.96764e-05	0.000281337	10.1738	10.335	10.4028	10.4649	26.4049	27.2856
SLC7A11	23657	2.18237	2.18244	5.84517	1.9767e-05	0.000282414	21.2191	22.5716	44.1004	58.3128	98.206	100.568
TNNT2	7139	5.13288	5.25345	-1.66435	1.98294e-05	0.000283088	0.0202666	0.010335	0.265921	0.354341	0.610517	0.558922
TRH	7200	4.19385	4.19454	4.45316	1.99543e-05	0.000284652	2.29012	3.15217	17.1147	9.39005	49.5173	50.0743
PSAT1	29968	1.4898	1.48982	7.00524	2.00246e-05	0.000285436	75.7665	75.4661	91.8386	102.983	213.114	211.628
SLC2A10	81031	1.83622	1.83648	3.51649	2.0046e-05	0.000285521	5.12744	6.14932	8.60522	8.52782	19.7437	20.5277
ZBTB16	7704	1.91945	1.91971	3.58156	2.00906e-05	0.00028572	5.30984	5.97362	9.69018	8.18529	20.9429	21.7471
LINC01686	284648	1.84	1.84105	1.43194	2.00907e-05	0.00028572	1.31733	1.38489	1.91463	1.87801	4.75331	4.92868
CDK6	1021	1.37583	1.37584	6.74617	2.01769e-05	0.00028653	68.2679	68.614	73.4049	78.5693	175.24	179.998
NA	105375950	4.43201	4.46858	-0.645211	2.01786e-05	0.00028653	0.0709329	0.031005	0.808401	0.614192	1.13382	1.13055
FLVCR2	55640	2.7439	2.74596	1.3875	2.02723e-05	0.00028764	0.962661	0.671774	1.65935	1.46461	5.233	5.74165
SLC16A12	387700	4.7214	4.79426	-1.42676	2.02898e-05	0.000287669	0.0202666	0.031005	0.287195	0.413398	0.708636	0.711355
NSG2	51617	-1.83537	-1.83538	9.03143	2.03172e-05	0.000287837	753.359	747.923	669.239	548.19	206.823	213.864
TRIP6	7205	1.4735	1.47364	3.84973	2.03735e-05	0.000288415	8.71462	9.43585	8.87114	9.07114	25.1402	25.2658
CRYAB	1410	2.33408	2.3355	1.5236	2.04579e-05	0.000289389	1.14506	1.10584	2.06355	1.58273	5.65818	5.70354
ANXA11	311	1.87211	1.87263	2.44119	2.04815e-05	0.000289454	3.00958	2.57341	3.36125	3.20088	10.1716	10.2765
HOXD3	3232	7.70034	7.74266	2.26441	2.04937e-05	0.000289454	0.0506664	0.04134	2.70176	6.4372	9.53933	10.1876
ELOVL2	54898	-1.54657	-1.54668	4.75257	2.05146e-05	0.000289528	38.5369	34.2708	32.2403	31.5246	12.1994	12.7282
RGS10	6001	3.21668	3.22781	-0.617471	2.06158e-05	0.000290736	0.162132	0.155025	0.351016	0.236228	1.46088	1.51163
CRB2	286204	1.4332	1.43323	5.79538	2.07782e-05	0.000292803	34.2403	34.6636	40.9093	37.324	91.6974	94.3816
EVX1	2128	6.44167	6.53458	-0.102284	2.07976e-05	0.000292855	0.0405331	0	0.936043	0.814985	1.87516	1.91812
CADPS2	93664	1.67688	1.67699	4.60331	2.09188e-05	0.000294338	13.6597	11.5855	19.5931	20.2801	40.6648	40.0645
SLC39A14	23516	1.72069	1.72074	5.42342	2.10711e-05	0.000296257	23.9551	22.861	30.5916	25.7842	76.053	78.2618
PPP2R2B	5521	-1.73273	-1.73279	5.68799	2.11224e-05	0.000296683	73.0001	84.6642	54.6096	49.3361	23.7447	23.6907
THNSL2	55258	1.5001	1.50022	4.10347	2.11334e-05	0.000296683	10.4271	9.94226	13.1472	11.9886	28.5744	29.0512
CLDN19	149461	2.36621	2.36809	1.20678	2.12435e-05	0.000297905	0.841062	0.857804	1.904	1.47642	4.26272	4.50948
CAPN6	827	-2.91038	-2.91168	2.62982	2.12526e-05	0.000297905	10.0218	9.97327	5.72263	8.49238	1.27554	1.3846
NCSTN	23385	1.37923	1.37927	5.83065	2.12744e-05	0.000297987	33.6931	35.17	48.1105	45.3439	88.6449	90.4945
ETS1	2113	3.92986	3.93341	1.8718	2.13715e-05	0.000299074	0.476264	0.568425	3.21233	1.80714	7.8386	8.11707
SCGB3A2	117156	6.90238	7.24371	-1.81546	2.13843e-05	0.000299074	0	0.010335	0.0319106	0.0472455	0.861265	0.68595
CASZ1	54897	1.62055	1.62077	3.4837	2.14016e-05	0.00029909	5.86717	6.40769	8.1691	8.9294	18.8715	18.8763
GATA2	2624	3.76314	3.7731	0.347489	2.14881e-05	0.000299924	0.182399	0.18603	0.850948	1.39374	2.49658	2.54055
PRRX1	5396	4.48266	4.4902	1.13788	2.14936e-05	0.000299924	0.141866	0.361725	0.829675	0.661437	5.48375	5.80517
SQOR	58472	2.17543	2.17779	0.691383	2.15406e-05	0.000300202	0.67893	0.630434	1.30833	1.12208	2.96537	2.95975
WDR63	126820	2.57254	2.57408	1.7254	2.15458e-05	0.000300202	1.15519	1.00249	2.06355	2.7993	6.48674	6.36409
ABCG2	9429	4.89021	4.96338	-1.37123	2.15787e-05	0.000300434	0.0303998	0.02067	0.37229	0.236228	0.795852	0.800275
SPRY2	10253	1.34378	1.34387	4.33418	2.15989e-05	0.00030049	12.7882	12.8774	15.2745	14.9178	32.1612	32.9891
PBXIP1	57326	1.85088	1.85095	5.45147	2.16614e-05	0.000300928	21.1786	22.8093	32.8892	27.0126	78.386	80.2942
GOLGA6C	653641	4.71455	4.7255	0.778085	2.16628e-05	0.000300928	0.151999	0.196365	0.553116	0.236228	4.7097	4.49678
LINC02487	441178	-2.04043	-2.04175	1.71329	2.1832e-05	0.000302626	4.36744	5.02281	3.75481	4.01587	1.10111	1.18136
PKD1L2	114780	2.22275	2.22529	0.849534	2.18475e-05	0.000302626	0.567464	0.661439	1.98909	1.81895	2.99807	2.7438
NR5A2	2494	5.34342	5.39001	-0.381975	2.18602e-05	0.000302626	0.0303998	0.051675	0.382927	0.708683	1.65712	1.77839
CSPG5	10675	-1.35451	-1.35457	5.14214	2.18652e-05	0.000302626	48.6499	48.4711	39.3457	37.194	18.926	19.0542
LRRC25	126364	3.34389	3.36868	-1.4584	2.18665e-05	0.000302626	0.0810662	0.0620099	0.255285	0.236228	0.73044	0.749463
PTER	9317	2.56473	2.56596	2.19057	2.18901e-05	0.000302726	1.15519	1.51924	3.95691	4.96078	7.90401	7.92653
KIAA0040	9674	3.75107	3.7709	-0.699232	2.21207e-05	0.000305687	0.121599	0.0620099	0.510569	0.448832	1.24284	1.27028
HPGD	3248	-1.94378	-1.94516	1.5563	2.2159e-05	0.000305868	4.34718	3.87562	3.59526	3.46073	1.0684	1.06703
RUNDC3A-AS1	101926996	-1.80272	-1.80366	1.83079	2.21667e-05	0.000305868	5.11731	5.36386	3.68035	3.945	1.51539	1.48622
SEMA3D	223117	2.69401	2.69433	4.09149	2.23909e-05	0.000308558	5.6037	5.01247	13.7109	9.29556	33.6656	35.0596
GSTA1	2938	6.84191	7.02259	-0.989434	2.23949e-05	0.000308558	0	0.02067	0.138279	0.165359	1.53719	1.11784
TVP23A	780776	-1.42003	-1.4202	3.75663	2.2474e-05	0.000309051	19.1012	18.9647	14.3385	14.2327	7.27169	6.94842
NNAT	4826	2.82499	2.82522	4.7856	2.248e-05	0.000309051	6.6677	8.0923	18.689	27.5323	51.5342	53.0595
FGF9	2254	-1.4097	-1.40988	3.82813	2.24807e-05	0.000309051	18.5743	18.5203	16.6467	17.2919	6.91192	7.05004
HSPG2	3339	1.99531	1.99551	3.96645	2.25371e-05	0.000309219	7.24529	7.55488	11.19	8.81129	29.948	29.0639
TCIRG1	10312	3.2811	3.28402	1.42178	2.25414e-05	0.000309219	0.567464	0.651104	1.87209	1.15752	5.90893	5.9576
CARD10	29775	2.61431	2.61655	1.13641	2.25429e-05	0.000309219	0.67893	0.806129	1.4998	1.11027	4.55707	4.54759
RHOH	399	4.49306	4.52641	-0.709039	2.27336e-05	0.000311605	0.0303998	0.0826799	0.414837	0.519701	1.27554	1.32109
AGBL1	123624	1.95847	1.95931	1.86856	2.27681e-05	0.000311682	1.60106	1.90164	2.41457	2.37409	6.92282	6.69436
HIST1H4I	8294	-1.56535	-1.56539	5.8178	2.27728e-05	0.000311682	88.6459	83.6411	50.4293	57.2498	28.6834	29.5339
IL13RA1	3597	1.89617	1.89655	2.89322	2.30865e-05	0.000315576	3.71891	3.94797	3.81863	4.571	13.9765	14.5701
SGIP1	84251	-1.37281	-1.37285	6.23221	2.30913e-05	0.000315576	94.0875	94.5652	90.9877	98.3534	36.1731	36.6729
SLC27A6	28965	3.52888	3.54246	-0.535072	2.32507e-05	0.000317367	0.101333	0.16536	0.425474	0.318907	1.51539	1.58785
C19orf57	79173	-1.65341	-1.65374	3.219	2.32659e-05	0.000317367	12.3727	13.6422	11.0304	10.3113	4.07738	4.19191
SASH1	23328	2.33598	2.33613	4.81854	2.32755e-05	0.000317367	9.24155	12.1333	22.0077	18.0596	53.1804	54.7362
BIRC3	330	4.093	4.0993	1.0937	2.32908e-05	0.000317367	0.415464	0.175695	1.08496	1.02759	5.11308	5.043
PTCHD1	139411	-2.53668	-2.53703	4.03388	2.33513e-05	0.000317908	23.1951	31.8008	15.466	18.0478	4.58978	4.89057
DGCR9	25787	-1.55484	-1.55524	2.84597	2.33647e-05	0.000317908	9.54555	9.67355	8.77541	8.37427	3.23792	3.30272
LINC01114	284998	-3.34032	-3.3434	1.83021	2.34175e-05	0.000318392	5.4517	6.31468	3.21233	4.93716	0.610517	0.546219
C5AR1	728	2.98929	3.00537	-1.00545	2.35531e-05	0.000320002	0.121599	0.0930149	0.489295	0.496078	0.861265	0.863788
ARID3C	138715	-2.6575	-2.66182	0.776286	2.39847e-05	0.000325626	2.34079	2.55274	1.91463	2.48039	0.403377	0.36838
TMTC1	83857	-1.33834	-1.3384	5.30876	2.40742e-05	0.000326603	57.324	54.5171	40.569	40.9382	22.0004	22.2298
LLGL2	3993	2.91519	2.91915	0.602234	2.42939e-05	0.000329342	0.374931	0.49608	0.957317	0.696872	3.36874	3.2138
GDF3	9573	9.82365	1.44269e+08	-1.17831	2.43538e-05	0.000329358	0	0	0.0425474	0.0944911	1.19923	1.29568
HIST1H4E	8367	-1.63228	-1.63229	8.33593	2.43698e-05	0.000329358	496.105	472.712	352.676	304.438	153.24	159.28
CHRM3	1131	2.95754	2.95844	2.77904	2.43801e-05	0.000329358	1.58079	2.2737	4.28665	3.16545	14.7178	15.2306
NTNG1	22854	2.39457	2.39544	2.63683	2.43831e-05	0.000329358	1.56052	2.14968	6.70122	7.41755	9.59384	9.92086
TXLNB	167838	2.30144	2.30508	0.353521	2.43838e-05	0.000329358	0.455998	0.4134	1.32961	1.13389	2.12591	2.17217
TMEM252	169693	9.84746	1.44269e+08	-0.720485	2.44312e-05	0.000329596	0	0	0.425474	0.661437	1.26464	1.27028
SLC10A4	201780	-3.92278	-3.92597	2.13526	2.44369e-05	0.000329596	7.29596	10.366	2.79749	4.41746	0.577811	0.584327
NEK5	341676	1.90969	1.91073	1.58002	2.44751e-05	0.000329872	1.35786	1.4469	2.4252	2.14967	5.29841	5.24624
NPR3	4883	1.97018	1.97123	1.66679	2.46285e-05	0.000331645	1.47946	1.33321	2.76558	2.43314	5.42924	5.60192
WDR86	349136	-1.60167	-1.60174	5.5055	2.46424e-05	0.000331645	61.8839	69.3064	51.3547	46.5368	21.3027	21.925
RIMBP3	85376	-2.14653	-2.14864	1.05839	2.4678e-05	0.000331883	3.02985	3.42088	2.04228	2.31503	0.73044	0.724058
PDGFRA	5156	3.04542	3.04677	2.31607	2.4753e-05	0.000332651	1.29706	1.29187	2.29756	3.67334	10.6731	10.7211
LINC01801	400685	-1.77255	-1.7729	3.33068	2.48326e-05	0.000333438	14.4298	12.9084	12.7855	12.0004	4.20821	3.78543
GPR153	387509	-1.46764	-1.46772	4.96721	2.48475e-05	0.000333438	43.7758	45.3499	34.5804	31.501	15.7535	16.4755
TGFBI	7045	2.58188	2.58312	1.85289	2.49085e-05	0.000334016	1.09439	1.57092	1.6168	1.46461	8.18747	7.7741
NQO1	1728	1.91899	1.91941	2.85299	2.50791e-05	0.000335895	3.14132	3.83428	4.88232	5.12614	13.1588	13.2236
LAD1	3898	4.76452	4.8055	-0.937082	2.50849e-05	0.000335895	0.0506664	0.04134	0.148916	0.295285	1.24284	1.33379
MIR135A2	406926	3.30272	3.30883	0.406287	2.51652e-05	0.000336727	0.212799	0.37206	0.850948	0.732306	2.96537	2.82002
NFATC2	4773	3.30508	3.31423	-0.0313272	2.52222e-05	0.000337247	0.141866	0.24804	0.74458	0.850419	1.94057	1.93082
LCNL1	401562	3.02487	3.03618	-0.721784	2.52931e-05	0.00033785	0.182399	0.12402	0.382927	0.389776	1.21013	1.30839
POU3F4	5456	2.86123	2.86321	1.71445	2.53037e-05	0.00033785	1.03359	0.692444	2.44648	2.98828	6.19239	6.37679
HIST1H3D	8351	-1.93654	-1.93657	6.77775	2.54282e-05	0.000339245	186.473	156.12	122.015	103.952	44.317	45.1838
SLC4A11	83959	2.77996	2.78377	0.492502	2.54447e-05	0.000339245	0.506664	0.382395	0.616938	0.814985	3.05258	3.07407
LOC728095	728095	4.06211	4.12171	-1.95628	2.55462e-05	0.000340354	0.0303998	0.031005	0.148916	0.188982	0.5233	0.546219
HOXA-AS2	285943	9.33487	1.44269e+08	-1.17084	2.55887e-05	0.000340675	0	0	0.351016	0.496078	0.850363	0.927302
LOC349160	349160	3.441	3.47008	-1.17318	2.5687e-05	0.000341739	0.0709329	0.051675	0.595664	0.507889	0.686831	0.673247
B3GALT1	8708	-1.62654	-1.62678	3.62672	2.57546e-05	0.000342213	17.3076	16.9391	13.445	15.0949	5.35292	5.74165
LTBP1	4052	1.94377	1.94385	5.33054	2.57595e-05	0.000342213	18.7162	18.7373	33.5699	26.3394	71.4632	72.6344
TRIM68	55128	-1.54086	-1.54104	3.98687	2.57897e-05	0.000342369	22.0399	20.9077	19.4974	17.6816	7.21718	7.54545
LINC00113	54088	5.15313	5.27375	-1.99729	2.59689e-05	0.000344501	0.0101333	0.02067	0.127642	0.0826797	0.566908	0.622436
ARHGAP9	64333	3.31475	3.32249	0.309468	2.60781e-05	0.000345702	0.192532	0.26871	0.978591	1.38193	2.40936	2.19758
PQLC3	130814	1.80183	1.80247	2.13865	2.61929e-05	0.000346977	2.35092	2.067	3.37188	3.2127	7.66417	7.74869
MAP7	9053	2.24305	2.24327	4.14479	2.62268e-05	0.000347177	7.24529	7.13114	13.7215	10.0042	34.0254	34.0434
RALGPS2	55103	1.29521	1.29522	7.11855	2.62676e-05	0.00034747	90.48	89.3357	107.028	105.617	217.867	223.429
TNN	63923	3.56843	3.58703	-0.832336	2.63234e-05	0.000347961	0.121599	0.0723449	0.351016	0.448832	1.16652	1.16865
C10orf126	283080	8.65282	1.44269e+08	-1.81603	2.63843e-05	0.000348517	0	0	0.265921	0.25985	0.5233	0.584327
CHD3	1107	-1.3862	-1.3862	8.57062	2.64438e-05	0.000349055	504.333	523.757	443.876	415.678	195.801	197.515
RAB15	376267	-1.58132	-1.5814	5.18502	2.66465e-05	0.000351262	48.5485	51.2409	45.196	39.6862	16.2659	17.0852
SVOP	55530	-1.55071	-1.55078	5.41426	2.66489e-05	0.000351262	57.3442	60.0256	52.2801	45.899	19.7655	20.299
KCNE4	23704	4.34395	4.41596	-1.98739	2.67172e-05	0.000351912	0.0202666	0.031005	0.127642	0.165359	0.534202	0.558922
HOXA2	3199	7.69873	7.76174	1.58345	2.67429e-05	0.000352002	0.0101333	0.051675	1.43598	3.25994	6.57396	6.75787
PCDH18	54510	2.79657	2.79665	6.24299	2.69424e-05	0.000354375	21.8271	21.5588	42.8878	66.8052	148.432	153.03
THBS1	7057	2.06274	2.06315	3.15341	2.71107e-05	0.000356337	3.57705	3.84462	6.59485	8.38608	15.3392	15.6752
ABCC6P1	653190	2.58089	2.5879	-0.443831	2.72596e-05	0.00035804	0.233065	0.237705	0.478658	0.590569	1.39547	1.43541
LOC729683	729683	-2.07254	-2.07356	2.09394	2.72793e-05	0.000358046	6.11037	6.40769	5.4248	4.44108	1.43908	1.53704
TBC1D8-AS1	100506286	-2.50516	-2.51195	-0.0188624	2.73414e-05	0.000358607	1.25653	1.48824	1.27642	1.21657	0.239846	0.241353
CALR	811	1.38804	1.38805	8.23619	2.73766e-05	0.000358815	183.828	184.356	247.924	229.472	478.471	485.157
RFTN2	130132	-1.34531	-1.34542	4.28425	2.74318e-05	0.000359285	26.7012	27.3981	20.3058	20.977	10.6077	10.683
LINC00314	246705	9.04864	1.44269e+08	-1.7576	2.75167e-05	0.000360143	0	0	0.106369	0.153548	0.719538	0.736761
OLFML2B	25903	2.54394	2.54653	1.0666	2.75388e-05	0.000360177	0.52693	0.744119	1.87209	2.00793	3.58679	3.83624
LINC01470	101927134	4.19735	4.22763	-1.02027	2.75656e-05	0.000360274	0.0405331	0.0826799	0.2021	0.295285	1.13382	1.16865
EPPK1	83481	2.81417	2.81461	3.65662	2.7683e-05	0.000361554	3.62771	4.20634	7.75427	5.04346	27.4406	27.6666
DPYSL3	1809	-1.32293	-1.32293	10.1355	2.77038e-05	0.000361571	1484.49	1530.25	1291.89	1236.95	594.949	610.114
KCNQ2	3785	-1.53007	-1.53009	6.80877	2.77586e-05	0.000362033	154.766	159.913	132.578	116.189	53.6928	55.2698
GPNMB	10457	4.45035	4.45492	1.87345	2.77798e-05	0.000362054	0.506664	0.320385	2.03164	1.05121	9.10324	9.05708
RGL3	57139	3.98623	4.00197	-0.0824188	2.78365e-05	0.000362539	0.131733	0.10335	1.02114	0.614192	1.95147	1.8165
VRK2	7444	1.99163	1.99215	2.63222	2.78566e-05	0.000362546	3.13118	2.54241	4.27602	4.68912	11.3709	11.2038
CDK2AP2	10263	1.59064	1.59076	4.22793	2.80686e-05	0.000365049	11.2885	10.5107	13.2854	11.6815	32.2593	33.4083
GPC4	2239	-1.88631	-1.88641	5.20546	2.81148e-05	0.000365393	55.9357	55.7883	35.1016	44.0801	14.9904	15.2306
TRABD2A	129293	2.7256	2.73776	-0.916067	2.8139e-05	0.000365452	0.141866	0.134355	0.468022	0.531512	0.915775	0.927302
LINC01697	284825	5.2138	5.27544	-0.938296	2.84861e-05	0.000369702	0.0506664	0.010335	0.287195	0.377964	1.13382	1.24487
ZBBX	79740	1.4675	1.46765	3.85144	2.85514e-05	0.000370254	8.31942	7.98895	13.1046	12.0712	22.709	22.395
HNF4A	3172	5.79666	5.91849	-0.950648	2.85685e-05	0.000370254	0.0202666	0.010335	0.436111	0.744117	0.904873	0.952708
TPPP3	51673	1.84794	1.84813	3.9479	2.86698e-05	0.000371308	6.8805	8.47469	10.6581	11.3271	27.4078	27.8699
ULBP1	80329	2.59603	2.59661	3.18286	2.87318e-05	0.000371851	2.76638	2.97648	5.71199	8.36246	17.1926	17.5425
DPEP3	64180	4.1462	4.21767	-1.97809	2.88096e-05	0.000372597	0.0202666	0.031005	0.212737	0.224416	0.457888	0.495408
TPD52L1	7164	3.54804	3.5499	2.23495	2.89959e-05	0.000374746	1.02346	0.930149	2.26565	1.22838	11.1746	11.712
C13orf42	647166	3.93213	3.97679	-1.83624	2.90216e-05	0.000374816	0.0506664	0.031005	0.106369	0.129925	0.665027	0.622436
HAPLN2	60484	-1.76295	-1.76383	1.91348	2.90505e-05	0.000374917	5.5733	5.20884	4.15901	4.2521	1.52629	1.65136
COL6A1	1291	1.29624	1.29625	7.18621	2.90697e-05	0.000374917	95.1008	96.4358	107.485	104.377	237.055	233.337
CLDN1	9076	6.89296	6.89677	4.49622	2.90922e-05	0.000374946	0.455998	0.578759	8.52012	2.83473	60.3212	62.8787
ADAMTS14	140766	2.8286	2.84303	-0.708592	2.92901e-05	0.000377234	0.111466	0.12402	0.77649	0.909476	0.850363	0.838383
LONRF2	164832	-1.48584	-1.48587	6.56395	2.93562e-05	0.000377824	116.735	130.645	119.207	112.527	44.3824	43.9389
PRR29	92340	2.33589	2.33821	0.88459	2.94063e-05	0.000378207	0.64853	0.723449	1.54234	1.21657	3.36874	3.56948
HRC	3270	1.8122	1.8132	1.58323	2.94827e-05	0.000378926	1.37813	1.45723	2.69112	2.46858	4.97135	4.99219
GALNT6	11226	3.44339	3.46671	-0.946645	2.96564e-05	0.000380895	0.0911995	0.0620099	0.54248	0.661437	0.893971	0.800275
GCNT1	2650	4.57731	4.57898	3.48445	2.99464e-05	0.000384353	1.18559	1.08517	7.33943	3.37806	26.9609	27.3237
LOC284898	284898	-3.96527	-3.99663	-0.608309	3.01495e-05	0.000386693	1.07413	0.795794	0.787127	0.968533	0.0654125	0.0508111
GALP	85569	-2.34296	-2.34927	-0.269037	3.01975e-05	0.000387041	1.31733	1.25053	0.872222	0.826797	0.26165	0.241353
AQP1	358	2.4473	2.4486	1.74632	3.0342e-05	0.000388573	1.20586	1.29187	2.34011	1.67722	6.82471	6.80869
GRM3	2913	-1.58974	-1.59	3.71621	3.03589e-05	0.000388573	15.8484	14.655	19.976	18.0242	5.01496	5.11922
STARD8	9754	2.15493	2.15656	1.13614	3.04315e-05	0.000389233	0.982928	0.909479	1.57425	1.27563	4.12099	4.31894
WIF1	11197	2.08185	2.08591	0.218122	3.05722e-05	0.000390764	0.374931	0.37206	1.4998	1.51186	1.559	1.61325
AEBP1	165	1.47059	1.47069	4.3484	3.06071e-05	0.000390941	12.089	12.9291	14.5831	13.276	34.6577	34.6786
COBL	23242	3.8907	3.89546	1.26426	3.07195e-05	0.000392106	0.253332	0.527085	1.20196	0.897665	5.79991	5.79246
POU5F1P3	642559	2.19785	2.19983	0.752477	3.08107e-05	0.000393	0.759996	0.806129	0.606301	0.744117	3.41235	3.78543
POU5F1B	5462	4.91284	4.93765	-0.188272	3.09602e-05	0.000394637	0.0405331	0.113685	0.234011	0.212605	1.88606	2.83272
PAQR4	124222	-1.54126	-1.54138	4.46703	3.10259e-05	0.000395202	30.5417	30.4469	26.9644	23.5401	10.3243	10.6322
FOXB1	27023	6.39741	6.51996	-0.823853	3.10669e-05	0.000395431	0.0101333	0.02067	0.361653	0.153548	1.39547	1.42271
LINC01918	105373984	-1.66632	-1.66712	2.00344	3.10865e-05	0.000395431	5.17811	5.51889	4.90359	4.86629	1.67892	1.68947
CYP4X1	260293	-2.65193	-2.65371	2.03311	3.11303e-05	0.000395456	6.1509	5.66358	6.21192	4.38202	0.937579	0.940005
IPO4	79711	1.61459	1.61469	4.63582	3.11311e-05	0.000395456	13.5178	14.0039	20.1994	17.1619	42.1475	42.1351
WNT1	7471	5.39533	5.40612	1.59466	3.12818e-05	0.000397034	0.233065	0.12402	1.84018	0.838608	7.40252	7.7741
MIRLET7BHG	400931	-2.36774	-2.37228	0.437312	3.1298e-05	0.000397034	1.99626	1.6536	1.77635	1.78352	0.337965	0.36838
GRHL3	57822	2.76693	2.77757	-0.651004	3.13691e-05	0.000397663	0.182399	0.134355	0.638211	0.637815	1.0575	1.11784
DHRS3	9249	3.31046	3.31095	4.00792	3.14189e-05	0.000398023	4.11411	3.18318	10.5624	6.31909	35.5953	36.8507
C2orf80	389073	-2.1956	-2.19629	2.93478	3.15435e-05	0.000399329	10.5893	9.93193	11.6793	8.94122	2.27854	2.19758
TP63	8626	4.00878	4.07985	-1.39064	3.16409e-05	0.000400289	0.0303998	0.02067	0.648848	0.637815	0.46879	0.393786
SPEF1	25876	2.62082	2.62451	0.563655	3.18263e-05	0.00040236	0.364798	0.53742	1.19133	1.20476	2.80184	2.7565
WHAMMP3	339005	2.54473	2.54952	0.0314256	3.19553e-05	0.000403716	0.385065	0.299715	0.765854	0.637815	2.01689	1.99434
FAM71A	149647	3.56533	3.57798	-0.312186	3.201e-05	0.000404132	0.192532	0.0930149	0.54248	0.566946	1.67892	1.74028
CFAP61	26074	2.89135	2.89449	1.13939	3.20419e-05	0.00040426	0.445864	0.651104	1.73381	2.25597	4.11009	4.03948
KIRREL3	84623	-2.40535	-2.40565	4.30207	3.23722e-05	0.000407904	27.5017	27.8115	30.7086	21.6148	5.25481	5.18273
DNAAF3	352909	2.30306	2.30457	1.46174	3.23747e-05	0.000407904	0.891728	1.20919	2.05291	2.00793	5.09127	5.28435
LINC00703	100507059	-8.88637	-1.44269e+08	-1.12479	3.24433e-05	0.000408178	0.567464	0.733784	0.638211	0.626003	0	0
FBXO2	26232	1.65199	1.65247	2.2722	3.24555e-05	0.000408178	2.90825	2.73877	2.90386	2.66937	8.8743	8.87924
COL12A1	1303	2.58181	2.58364	1.66879	3.24624e-05	0.000408178	1.04373	0.764789	2.86131	3.57885	5.47285	5.37327
EGFL6	25975	6.08024	6.08453	3.50785	3.25135e-05	0.000408543	0.374931	0.53742	4.16965	1.48823	30.733	31.1091
TDRD15	100129278	8.66294	1.44269e+08	-1.82701	3.25689e-05	0.000408773	0	0	0.276558	0.224416	0.566908	0.546219
LOC100240734	100240734	9.30325	1.44269e+08	-1.53635	3.25758e-05	0.000408773	0	0	0.106369	0.177171	0.861265	0.876491
CLVS2	134829	-1.60208	-1.60213	5.85221	3.27309e-05	0.000410338	75.726	76.2309	66.3208	78.0496	24.6387	25.4182
CPVL	54504	2.22565	2.22612	2.98736	3.27448e-05	0.000410338	3.00958	3.67926	5.39289	4.24029	15.7535	15.5355
VANGL1	81839	1.62406	1.62441	2.89367	3.28401e-05	0.000411255	3.67838	4.12366	6.24383	6.48445	11.8724	12.182
GPM6A	2823	-1.54373	-1.54374	9.00149	3.28976e-05	0.000411697	684.827	668.126	673.6	584.321	229.26	234.798
LGALS3BP	3959	1.56145	1.56148	6.31352	3.29516e-05	0.000412095	39.0739	41.2366	85.7437	74.1046	117.154	119.889
NA	105373132	-1.97943	-1.98124	1.18919	3.30646e-05	0.000413229	3.26292	3.22452	2.85068	2.46858	0.817656	0.82568
SPATA1	100505741	2.02791	2.03078	0.221116	3.31188e-05	0.000413628	0.52693	0.51675	0.840312	0.803174	2.18042	2.08325
NRSN1	140767	-1.64437	-1.6447	3.20127	3.34276e-05	0.000417205	12.2511	13.7765	10.105	10.4885	4.03377	4.29354
LRRC20	55222	-1.44816	-1.44823	5.18113	3.36228e-05	0.000419359	50.1699	50.3211	42.1539	37.9618	18.0321	18.8001
GLCE	26035	-1.28983	-1.28986	6.27398	3.38428e-05	0.000421818	98.8805	95.1853	96.4656	94.184	39.3347	40.0391
TCEAL6	158931	-3.51845	-3.52502	1.06907	3.41281e-05	0.00042509	2.73599	3.58624	3.19106	2.26779	0.316161	0.22865
HIST1H1E	3008	-1.45107	-1.45107	8.92762	3.42703e-05	0.000426345	726.972	655.517	518.611	514.681	246.714	258.933
GRM5	2915	-2.64031	-2.64125	2.96695	3.42748e-05	0.000426345	9.38342	12.7224	11.7218	9.27193	1.77704	1.76569
ITGBL1	9358	-1.95202	-1.95281	2.43985	3.44611e-05	0.000427697	6.49543	7.87526	6.9565	7.28762	1.82065	1.89271
EYA1	2138	3.56968	3.5732	1.68251	3.44716e-05	0.000427697	0.364798	0.671774	2.53157	3.4253	6.15968	6.16084
SLC39A12	221074	8.06719	8.19071	0.719532	3.44903e-05	0.000427697	0	0.031005	0.265921	0.696872	4.42625	4.54759
OVCH1	341350	-2.90933	-2.91977	-0.0549497	3.44978e-05	0.000427697	1.25653	1.22986	1.19133	1.58273	0.163531	0.165136
LOC100507002	100507002	2.35512	2.35907	0.0744321	3.45153e-05	0.000427697	0.385065	0.423735	0.733943	0.590569	2.115	2.03244
PURPL	643401	5.32824	5.33	4.122	3.45218e-05	0.000427697	1.10453	1.09551	9.9561	3.95681	44.7967	43.6975
ADAM33	80332	3.84196	3.88155	-1.37358	3.45665e-05	0.000427965	0.0607997	0.031005	0.393564	0.401587	0.719538	0.635139
HAR1A	768096	-3.98217	-3.99387	0.54776	3.47856e-05	0.000430391	2.74612	2.3047	1.95718	1.16933	0.152629	0.165136
CDKL2	8999	-1.30894	-1.30905	4.28461	3.48504e-05	0.000430906	27.0964	27.5221	20.0292	20.0085	10.9675	11.0768
2004-03-01	57574	-2.41569	-2.41654	2.75336	3.49216e-05	0.000431498	8.97808	11.3892	8.93496	7.06321	1.89696	1.91812
KLHL4	56062	1.57975	1.58018	2.64747	3.53852e-05	0.000436935	3.15145	3.02815	6.69058	6.2246	9.09234	9.38735
CCM2L	140706	2.12116	2.1221	1.86943	3.54502e-05	0.00043724	1.69226	1.55025	2.56348	2.00793	6.96643	7.15166
NAV2-AS5	100874012	3.70096	3.70274	2.71591	3.54791e-05	0.00043724	1.11466	0.940484	3.78672	6.90966	13.2787	13.4903
PEG3	5178	5.8542	5.94658	-0.752085	3.54806e-05	0.00043724	0.0303998	0.010335	0.340379	0.637815	1.25374	1.27028
LOC100287846	100287846	6.39664	6.7369	-1.93461	3.55178e-05	0.000437408	0.0101333	0	0.17019	0.224416	0.545104	0.546219
TEC	7006	3.19297	3.19913	0.26414	3.56185e-05	0.000438358	0.263465	0.31005	0.840312	0.519701	2.66011	2.60407
HSPB8	26353	5.47402	5.47967	2.50042	3.57014e-05	0.000439056	0.354665	0.33072	2.06355	0.744117	15.2956	15.2941
S100A13	6284	1.50313	1.50341	2.90856	3.57225e-05	0.000439056	4.41811	4.69209	4.99932	5.10252	12.9844	12.8425
ADCK2	90956	-1.50263	-1.50275	4.33885	3.58281e-05	0.000439917	29.8222	28.5659	22.348	19.8195	10.2153	10.3909
CNTN2	6900	2.84648	2.84652	7.19966	3.584e-05	0.000439917	35.0915	41.836	98.4547	153.406	272.748	280.553
P2RX4	5025	1.51135	1.51159	3.21851	3.59819e-05	0.000441366	5.28957	5.78759	6.6374	6.54351	15.6663	15.9166
IL1R1	3554	4.86137	4.9075	-0.424043	3.60941e-05	0.000442451	0.0607997	0.02067	0.765854	1.1457	1.19923	1.25757
WISP1	8840	5.1842	5.27565	-1.44673	3.61514e-05	0.00044286	0.0101333	0.031005	0.2021	0.318907	0.774048	0.812977
GRHL2	79977	2.30925	2.31424	-0.120654	3.62004e-05	0.000443168	0.303998	0.33072	0.77649	0.909476	1.5808	1.57514
FAM163A	148753	2.32564	2.32813	0.765499	3.63477e-05	0.000444679	0.658663	0.620099	1.40406	1.07484	3.27063	3.15029
KCNAB3	9196	-1.57884	-1.57925	2.8357	3.64581e-05	0.000445735	9.78875	9.67355	7.91382	8.7168	3.24882	3.26461
LINC01210	100507274	6.50261	6.68289	-0.908707	3.65263e-05	0.00044623	0.0202666	0	0.414837	0.626003	1.0357	1.06703
TYRP1	7306	4.98936	5.02037	-0.288842	3.65467e-05	0.00044623	0.0506664	0.0723449	0.255285	0.555135	2.01689	1.96893
CACNG7	59284	-1.46352	-1.46363	4.54552	3.66184e-05	0.000446812	32.234	32.6379	27.1665	24.3078	11.5344	11.9914
PRKACB	5567	-1.39859	-1.3986	7.76019	3.67769e-05	0.000448358	289.558	316.013	231.032	234.232	112.804	116.891
CRIM1	51232	1.43992	1.43996	6.0786	3.67934e-05	0.000448358	36.1961	40.3685	59.2047	61.9979	102.752	104.976
LRRC2	79442	3.70679	3.73412	-1.11527	3.68221e-05	0.000448413	0.0810662	0.051675	0.340379	0.472455	0.904873	0.863788
HOXC6	3223	6.94461	7.12539	-0.771068	3.68569e-05	0.000448542	0.0202666	0	0.404201	0.212605	1.38456	1.47352
MYH3	4621	1.51223	1.5125	2.93335	3.70254e-05	0.000450298	4.71197	4.69209	4.6164	4.97259	13.5295	13.2998
KIAA1549L	25758	-1.26287	-1.26291	5.8234	3.70934e-05	0.000450829	71.6017	71.2288	68.2461	68.943	29.5665	29.9531
SIL1	64374	1.60378	1.60391	4.19985	3.73111e-05	0.000453178	10.2143	10.7174	13.8598	11.8468	31.3871	32.2396
PTH2	113091	-3.32175	-3.32836	0.952117	3.73988e-05	0.000453384	3.06025	2.34604	3.15915	2.25597	0.294356	0.241353
WDR64	128025	3.21538	3.22203	0.364985	3.74283e-05	0.000453384	0.233065	0.299715	0.882859	1.3465	2.54019	2.42623
STEAP3	55240	2.10297	2.10668	0.0291112	3.74464e-05	0.000453384	0.395198	0.423735	0.882859	0.850419	1.71163	1.8165
FBXO41	150726	-1.77175	-1.77189	4.58934	3.74576e-05	0.000453384	31.6665	33.0823	33.2083	27.2607	9.22317	9.74303
INSC	387755	3.1643	3.17576	-0.402258	3.74649e-05	0.000453384	0.192532	0.113685	0.659485	0.76774	1.36276	1.41001
LOC441666	441666	7.40256	7.74464	-1.19929	3.74911e-05	0.000453384	0	0.010335	0.117005	0.25985	1.09021	1.10514
MIR9-1	407046	-4.01975	-4.03832	-0.0257963	3.74991e-05	0.000453384	1.40853	1.87063	0.872222	1.32287	0.0981188	0.101622
COL4A5	1287	1.32975	1.32977	7.37447	3.75435e-05	0.000453627	104.413	110.254	122.632	118.704	272.181	267.406
SOX4	6659	-1.31672	-1.31672	9.81101	3.75827e-05	0.000453805	1248.83	1288.72	899.059	934.103	499.948	518.743
URB1-AS1	84996	2.06901	2.07188	0.292976	3.77175e-05	0.000455136	0.537064	0.51675	0.967954	0.862231	2.15861	2.2738
PDGFA	5154	2.07636	2.077	2.35158	3.7809e-05	0.000455944	2.36105	2.3047	3.55271	2.72843	9.9427	9.74303
PNPO	55163	1.69287	1.69332	2.54535	3.78431e-05	0.000456058	2.91838	3.22452	4.7334	4.27572	9.85549	10.0098
TAGLN	6876	1.9842	1.98477	2.39503	3.79306e-05	0.000456817	2.45225	2.78011	3.10596	2.52764	10.2916	10.4163
GSN	2934	2.11575	2.11596	4.13784	3.79927e-05	0.000457268	7.32636	7.60655	14.9448	11.0436	32.0848	32.6461
SCPEP1	59342	1.94024	1.94059	3.15865	3.81214e-05	0.00045852	4.50931	3.93763	6.98841	5.72852	16.0806	16.3485
BMP7	655	1.35631	1.35638	4.73587	3.84422e-05	0.000462078	16.497	16.3396	22.2523	20.6935	41.6133	42.4654
TMC6	11322	2.28157	2.28462	0.363497	3.84986e-05	0.000462188	0.55733	0.47541	0.893496	0.732306	2.51838	2.51515
ABCD2	225	-1.66913	-1.66946	3.36704	3.85012e-05	0.000462188	14.0954	12.371	12.9663	13.9256	4.05558	4.26813
RIPK2	8767	1.9433	1.94354	3.59805	3.85607e-05	0.000462603	6.04957	6.01496	6.21192	8.00812	23.047	23.3604
FAM83B	222584	4.44274	4.47329	-0.768325	3.85876e-05	0.000462628	0.0405331	0.0826799	0.404201	0.236228	1.30825	1.42271
GHR	2690	1.67934	1.68022	1.60743	3.86137e-05	0.000462641	1.59092	1.51924	2.6273	2.55126	5.02586	4.94138
CTSZ	1522	1.98337	1.98384	2.67657	3.88059e-05	0.000464645	3.12105	3.19351	3.97818	3.10639	12.4393	12.5376
ETV7	51513	3.28183	3.30005	-0.912962	3.88959e-05	0.000465289	0.101333	0.0930149	0.425474	0.60238	0.937579	0.978113
CD164L2	388611	3.41581	3.4544	-1.85757	3.89099e-05	0.000465289	0.0506664	0.04134	0.234011	0.236228	0.501496	0.508111
PRRX2	51450	4.34543	4.39086	-1.38959	3.89846e-05	0.000465882	0.0607997	0.02067	0.2021	0.236228	0.828559	0.889194
PDRG1	81572	1.36702	1.3671	4.72102	3.91183e-05	0.000467179	16.274	17.2078	19.7526	18.6265	42.8343	43.5324
CPQ	10404	2.23725	2.23852	1.57681	3.91646e-05	0.000467432	1.39839	1.0645	2.03164	1.78352	5.82171	5.80517
LOC100132215	100132215	2.5414	2.54217	2.68749	3.92635e-05	0.000468219	1.86452	2.39772	5.55244	4.0513	12.3957	12.4233
GZMA	3001	2.98785	3.00036	-0.929429	3.93198e-05	0.000468219	0.151999	0.12402	0.351016	0.25985	1.0684	1.14325
IDO1	3620	6.23415	6.41404	-1.44703	3.93213e-05	0.000468219	0.0202666	0	0.159553	0.224416	0.904873	0.838383
ZNF229	7772	6.29174	6.35427	-0.018832	3.93315e-05	0.000468219	0.0607997	0	0.382927	0.484267	2.52928	2.48974
DDN	23109	3.8176	3.81916	2.83579	3.96414e-05	0.000471606	1.29706	1.0645	4.76531	2.45677	16.364	16.9836
MIR125B1	406911	-1.81444	-1.81498	2.61692	3.97339e-05	0.000472403	9.40368	8.88809	6.04173	7.02777	2.49658	2.70569
SLC19A3	80704	-3.30241	-3.30703	1.19763	3.97861e-05	0.000472514	4.60051	3.02815	2.40393	2.69299	0.436083	0.330272
DNAH12	201625	2.00077	2.00138	2.46534	3.97941e-05	0.000472514	2.22932	2.62509	4.03137	4.83086	9.86639	9.56519
HIST1H3F	8968	-1.66902	-1.66904	7.16189	3.98257e-05	0.000472587	235.7	202.586	149.575	133.232	67.8873	69.9415
GOLGA6D	653643	5.43069	5.47734	-0.492179	3.98989e-05	0.000473153	0.0303998	0.051675	0.361653	0.153548	2.01689	1.62595
AVPR1A	552	5.57771	5.58223	3.02501	4.01266e-05	0.000475407	0.537064	0.320385	4.94614	2.01975	20.2125	20.9342
CACNB2	783	-1.37017	-1.3703	4.13127	4.01402e-05	0.000475407	23.7727	23.1504	19.8484	19.9967	9.35399	8.79032
LOC101929705	101929705	-1.58552	-1.5861	2.19133	4.03122e-05	0.000477139	6.96156	6.59372	4.49939	4.59463	2.27854	2.23569
CD109	135228	2.06449	2.06706	0.501791	4.03519e-05	0.000477305	0.55733	0.620099	1.10623	1.25201	2.43117	2.50245
TNFSF9	8744	1.74968	1.75018	2.35944	4.04023e-05	0.000477414	2.94878	2.65609	3.33997	2.98828	9.17956	9.67951
CLDN5	7122	3.08995	3.09556	0.514098	4.04126e-05	0.000477414	0.253332	0.37206	1.08496	1.52367	2.66011	2.68028
UCA1	652995	6.53355	6.87413	-1.7407	4.04489e-05	0.000477538	0.0101333	0	0.212737	0.307096	0.566908	0.635139
ESYT1	23344	1.44657	1.44661	5.79252	4.05148e-05	0.000478012	32.163	35.046	42.8984	39.261	91.4467	91.7394
KLHDC8B	200942	1.82948	1.82951	6.1946	4.05506e-05	0.000478121	36.6115	40.6785	48.3232	39.1665	134.717	139.985
PRKG2	5593	1.76029	1.76098	2.17927	4.05755e-05	0.000478121	2.14825	1.94298	4.33984	4.86629	6.94463	6.92301
AVPR1B	553	3.81368	3.86431	-1.83748	4.0736e-05	0.000479707	0.0405331	0.031005	0.212737	0.271662	0.534202	0.508111
CSPG4	1464	2.19741	2.19815	2.35385	4.07671e-05	0.000479769	2.09759	2.12901	4.06328	3.00009	9.70286	9.69221
MTSS1	9788	-1.34511	-1.34513	7.01231	4.09552e-05	0.000481677	166.044	172.884	155.713	146.296	65.8704	67.5406
ONECUT2	9480	1.6843	1.68435	5.86841	4.10514e-05	0.000482279	28.1502	33.7644	42.9303	46.714	98.4676	100.517
HOXB1	3211	9.61804	1.44269e+08	-1.15632	4.10583e-05	0.000482279	0	0	0.180827	0.318907	1.0575	1.10514
ADAMTS18	170692	5.55527	5.55907	3.29032	4.13514e-05	0.000485236	0.699196	0.320385	6.62676	3.00009	23.8538	24.3258
P2RX7	5027	2.23816	2.24116	0.54918	4.13716e-05	0.000485236	0.58773	0.45474	1.35088	1.42918	2.44207	2.48974
AKR1C1	1645	-1.91863	-1.91877	4.74671	4.13884e-05	0.000485236	39.8744	37.7331	31.4	31.312	11.578	8.91735
SLC5A3	6526	1.36291	1.36292	8.48318	4.1488e-05	0.000486096	220.794	211.185	293.226	310.769	546.805	564.27
SSPN	8082	1.71716	1.71772	2.25985	4.15335e-05	0.000486322	2.66505	2.3047	3.70163	3.70877	8.06754	8.28221
RAB11FIP1	80223	1.32416	1.3242	5.39109	4.17e-05	0.000487964	28.4846	27.3774	28.6982	27.3315	69.3155	70.5639
HAGLR	401022	8.03597	8.15948	1.20122	4.18067e-05	0.00048878	0.0303998	0	1.59553	3.47255	4.31723	4.45867
CPED1	79974	3.79709	3.81144	-0.329267	4.18224e-05	0.00048878	0.111466	0.14469	0.329743	0.590569	1.77704	1.8165
WIPF3	644150	-1.90284	-1.9033	3.04299	4.19079e-05	0.000489471	11.2378	12.6294	8.62649	10.335	3.118	3.26461
FAM13C	220965	-1.52095	-1.52107	4.4843	4.19496e-05	0.00048965	29.2142	33.5164	24.3584	25.111	11.0438	10.8101
PEX5L-AS2	101928790	3.27976	3.31109	-1.43019	4.20792e-05	0.000490854	0.0607997	0.051675	0.425474	0.496078	0.534202	0.584327
HIST1H2BD	3017	-1.59311	-1.59312	8.19429	4.21623e-05	0.000491514	470.985	400.274	302.321	294.8	141.193	147.593
TNFRSF9	3604	4.73883	4.77574	-0.541825	4.22314e-05	0.00049201	0.0810662	0.02067	0.510569	0.68506	1.42817	1.3719
MIR181A1HG	100131234	-1.56823	-1.56877	2.46059	4.23386e-05	0.00049295	7.25543	7.2655	6.44593	6.94509	2.43117	2.46434
HSD11B2	3291	2.28829	2.29175	0.29152	4.23764e-05	0.000493081	0.425598	0.485745	0.872222	1.07484	2.21312	2.24839
PSAPL1	768239	3.32009	3.34893	-1.35455	4.24348e-05	0.000493451	0.0506664	0.0723449	0.468022	0.42521	0.665027	0.584327
NTF3	4908	4.4599	4.51191	-1.39593	4.26543e-05	0.000495692	0.0303998	0.04134	0.191463	0.330719	0.78495	0.851086
CFAP74	85452	2.87528	2.88184	0.236082	4.26877e-05	0.00049577	0.253332	0.26871	1.10623	1.57091	2.02779	1.8165
MYL12A	10627	1.40474	1.40484	4.35794	4.27762e-05	0.000496466	13.1429	12.4847	14.381	15.154	35.0284	32.824
FUT9	10690	-1.77992	-1.77994	7.38107	4.28011e-05	0.000496466	219.973	243.813	180.858	220.235	66.7644	68.2901
B3GALT5-AS1	114041	2.4165	2.41956	0.528699	4.28773e-05	0.00049704	0.476264	0.578759	0.850948	1.09846	2.83454	2.80731
SEMA4D	10507	-1.45517	-1.45524	4.95924	4.31406e-05	0.00049978	44.8702	50.6725	28.1558	27.8512	17.4651	17.3774
CNKSR2	22866	-1.26032	-1.26036	5.64686	4.31757e-05	0.000499873	63.637	63.2811	59.9493	60.557	26.4703	26.5107
TWIST1	7291	4.75245	4.79341	-0.962671	4.33491e-05	0.000501569	0.0405331	0.051675	0.127642	0.283473	1.21013	1.34649
TMEM35A	59353	-1.61071	-1.61075	6.31677	4.36759e-05	0.000505035	108.517	106.554	104.805	87.7349	34.6032	35.8218
MXRA5	25878	1.94062	1.94092	3.37691	4.38176e-05	0.000506358	5.41117	4.67142	7.46707	6.08286	18.9914	19.7274
SCN3A	6328	-1.31234	-1.31235	7.57897	4.39465e-05	0.000507531	231.211	231.555	241.988	255.917	92.417	93.9243
FGF18	8817	3.86515	3.879	-0.119677	4.40706e-05	0.000508648	0.182399	0.0826799	0.563753	0.779551	1.92967	1.98163
CANX	821	1.25261	1.25261	10.0109	4.41909e-05	0.000509719	676.964	665.718	822.814	826.053	1591.81	1607.42
ALG2	85365	1.50948	1.50953	5.34274	4.42607e-05	0.000510208	24.1577	24.4629	30.2087	26.2213	67.8219	70.6147
GDA	9615	5.80908	5.81908	2.02689	4.44453e-05	0.000512017	0.0911995	0.299715	1.51043	0.68506	11.022	10.9625
HIST1H4C	8364	-1.69787	-1.69789	7.70149	4.44902e-05	0.000512217	343.417	292.005	221.385	195.963	96.8323	99.0308
IGF2	3481	2.57872	2.58849	-0.972489	4.4572e-05	0.000512766	0.162132	0.175695	0.287195	0.34253	1.00299	1.02892
SPARC	6678	2.03172	2.03173	8.24782	4.45932e-05	0.000512766	138.866	139.574	233.139	173.781	570.615	567.915
MUC12	10071	3.17546	3.18502	0.44804	4.46631e-05	0.000513252	0.141866	0.22737	1.91463	2.52764	1.70073	1.65136
SP110	3431	2.34605	2.34816	1.40285	4.51223e-05	0.000518208	0.658663	0.857804	2.99959	3.62609	3.96836	3.74732
SERPINA5	5104	6.56101	6.68371	-0.537514	4.54294e-05	0.00052118	0.0303998	0	0.585027	0.34253	1.5917	1.56244
FERMT1	55612	3.31719	3.32807	-0.229636	4.54372e-05	0.00052118	0.151999	0.175695	0.57439	0.909476	1.61351	1.67677
CRIP1	1396	2.74321	2.74549	1.18737	4.54814e-05	0.000521365	0.790396	0.692444	1.36152	0.885854	5.16759	4.77624
CXCL6	6372	4.96736	5.02009	-1.18749	4.57523e-05	0.000524146	0.0405331	0.031005	0.0531843	0.153548	1.15562	1.16865
PLA2G16	11145	2.12751	2.12825	2.24469	4.58694e-05	0.000525163	2.09759	2.07733	3.44634	2.57488	9.08144	9.1714
LINC01105	150622	-2.20321	-2.20983	-0.0748403	4.59628e-05	0.000525908	1.05386	1.11618	1.4147	1.46461	0.239846	0.22865
NPPA	4878	2.89181	2.91036	-1.29896	4.61157e-05	0.000527109	0.0810662	0.10335	0.382927	0.413398	0.686831	0.698652
LOC389895	389895	-2.53178	-2.53572	0.683599	4.61298e-05	0.000527109	2.62452	2.21169	2.09546	1.62997	0.403377	0.431894
ACTR3B	57180	-1.43503	-1.43509	5.44638	4.61529e-05	0.000527109	57.9928	51.9023	56.2796	54.5804	20.594	20.045
LIPG	9388	-1.43213	-1.43215	6.86555	4.63805e-05	0.000529382	169.276	176.077	106.709	119.366	63.1994	64.7841
IGSF5	150084	1.8094	1.81009	1.97661	4.66252e-05	0.000531629	2.00639	2.12901	2.28692	2.69299	7.18447	7.3168
HTR1D	3352	3.70218	3.72949	-1.19134	4.66346e-05	0.000531629	0.0607997	0.0723449	0.265921	0.413398	0.839461	0.927302
CDH13	1012	1.94572	1.94752	1.39182	4.66738e-05	0.000531749	0.790396	0.847469	3.58462	4.18123	3.1289	3.1884
LOC101928333	101928333	3.53056	3.55014	-0.842204	4.69213e-05	0.000534241	0.0911995	0.0930149	0.37229	0.590569	1.09021	1.06703
LRRC77P	646168	4.16283	4.17114	0.850699	4.70245e-05	0.000535088	0.151999	0.299715	0.850948	1.4528	3.96836	4.15381
SNTG1	54212	-1.49771	-1.49809	3.07862	4.71801e-05	0.000536338	9.91035	9.46685	11.775	12.4728	3.36874	3.49326
SNHG8	100093630	1.60846	1.60857	4.36638	4.71922e-05	0.000536338	12.4943	11.1101	15.0299	13.1343	35.4318	36.5586
SIX1	6495	2.91908	2.93671	-1.35321	4.72614e-05	0.000536795	0.111466	0.0826799	0.297832	0.295285	0.763146	0.724058
DMRTA2	63950	1.90632	1.90812	1.7026	4.73266e-05	0.000537207	0.810662	0.806129	6.36084	5.43324	3.01988	3.04867
CATIP	375307	2.8826	2.89273	-0.763964	4.7423e-05	0.000537972	0.131733	0.2067	0.319106	0.318907	1.26464	1.24487
CSTB	1476	1.34405	1.34412	4.61221	4.74925e-05	0.000538432	15.97	16.1743	17.1147	15.8627	40.8174	40.7886
LINC00032	158035	-1.92309	-1.92376	2.46739	4.78954e-05	0.000542668	8.01542	8.56771	5.38225	6.60256	2.13681	2.23569
CCDC184	387856	-1.47648	-1.47656	4.90426	4.80481e-05	0.000544066	39.5603	44.4095	33.6976	31.5836	14.9577	15.2179
CLSTN2	64084	1.51163	1.51173	4.5411	4.81347e-05	0.000544715	11.0959	12.588	23.2841	25.1819	34.069	33.4591
PRKAR2B	5577	-1.28475	-1.28477	6.75485	4.82918e-05	0.000546159	140.68	136.536	130.674	126.086	56.2766	57.5054
TGFBR2	7048	3.5914	3.59515	1.49301	4.84002e-05	0.000547052	0.455998	0.51675	2.72303	1.47642	5.7454	6.00841
RNF135	84282	2.14327	2.14586	0.507268	4.84403e-05	0.000547172	0.52693	0.661439	1.06369	0.992156	2.6274	2.62947
NALCN	259232	-2.10124	-2.10148	4.21362	4.85941e-05	0.000548576	23.4079	31.6457	21.8906	21.2841	6.48674	6.33868
LINC00467	84791	1.60968	1.61007	2.66081	4.87058e-05	0.000549502	3.58718	3.36921	4.64831	5.09071	10.9566	10.2765
NRGN	4900	-2.97026	-2.97892	0.227131	4.89166e-05	0.000551414	1.62132	1.52958	1.904	1.3465	0.185335	0.215947
SLC6A2	6530	6.79879	7.13992	-1.25457	4.89481e-05	0.000551414	0	0.010335	0.382927	0.626003	0.719538	0.724058
TMC2	117532	-1.82266	-1.82468	0.905944	4.89644e-05	0.000551414	2.50292	2.49073	2.37202	2.25597	0.686831	0.724058
SLCO4C1	353189	1.85627	1.85735	1.50941	4.90708e-05	0.000552278	1.43893	1.21953	2.34011	2.43314	4.80782	4.82705
OTULINL	54491	1.43596	1.43623	2.88937	4.9365e-05	0.000555251	4.65117	4.63008	5.00996	5.03165	12.5156	12.6011
PLEKHA6	22874	1.54307	1.5431	6.24272	4.96327e-05	0.000557721	39.1145	45.9804	59.3856	61.9035	122.768	125.211
DSE	29940	1.35909	1.35917	4.69051	4.96447e-05	0.000557721	16.3754	15.1408	21.529	21.0124	39.8907	40.9664
GPR37	2861	2.06634	2.06738	1.93745	4.97315e-05	0.000558358	1.49973	1.40556	4.42493	3.46073	6.01795	6.16084
FMO4	2329	2.05404	2.05714	0.272874	4.98629e-05	0.000559496	0.476264	0.49608	1.17005	1.01578	2.03869	2.00704
NIPBL-DT	646719	-1.26454	-1.26457	6.52223	5.05058e-05	0.000566367	121.974	120.754	103.135	104.365	49.55	51.4843
IFNL2	282616	3.79279	3.83715	-2.02123	5.07685e-05	0.000568968	0.0506664	0.031005	0.0638211	0.0826797	0.621419	0.546219
KAZALD1	81621	2.10963	2.11079	1.54967	5.0902e-05	0.000570121	1.24639	1.37455	2.04228	1.58273	5.60367	5.71625
KCNA1	3736	-2.94404	-2.94513	3.05938	5.09506e-05	0.000570321	13.2037	11.2238	13.5407	8.57506	1.5481	1.62595
TP53	7157	1.32152	1.32157	5.27485	5.11228e-05	0.000571903	24.33	25.9615	27.9217	28.3709	62.1964	63.5012
HCK	3055	4.08495	4.1091	-0.77447	5.14217e-05	0.0005749	0.0405331	0.113685	0.37229	0.295285	1.33005	1.32109
SCGN	10590	-3.27511	-3.27606	3.01095	5.16024e-05	0.000576245	13.1834	22.9437	3.85054	4.28753	1.88606	1.8419
KCNMA1	3778	-1.3357	-1.33583	4.25914	5.1604e-05	0.000576245	24.0463	23.1504	24.3371	24.4377	9.12505	9.57789
PKHD1	5314	4.46585	4.49917	-0.110289	5.17832e-05	0.000577898	0.0506664	0.0620099	1.05305	1.83076	1.27554	1.27028
TBC1D30	23329	-1.44332	-1.44341	4.91774	5.18519e-05	0.000578317	38.5875	39.1489	39.6755	35.127	14.2054	14.3795
KLHL35	283212	1.77831	1.77868	3.22591	5.18877e-05	0.000578369	3.46558	4.14433	10.5837	11.835	13.0607	13.0457
OSTN	344901	3.24712	3.26095	-0.661771	5.19957e-05	0.000579225	0.0911995	0.16536	0.563753	0.472455	1.21013	1.24487
GALNT10	55568	3.03237	3.03251	5.47247	5.22712e-05	0.000581945	10.1535	13.8902	28.1345	17.6108	96.5816	100.123
TRHDE	29953	-1.39749	-1.39771	3.41798	5.23541e-05	0.000582517	14.7541	14.438	11.8388	11.7878	5.42924	5.65273
EIF4EBP1	1978	1.26148	1.26152	5.45997	5.24399e-05	0.000583123	29.1332	29.3617	32.3892	32.9538	69.5008	70.7417
MAGI2	9863	-1.41726	-1.4173	6.00661	5.25971e-05	0.000584521	81.3398	87.5374	73.1709	80.2583	31.2345	31.9983
LTBR	4055	3.82454	3.86019	-1.21421	5.2646e-05	0.000584714	0.0303998	0.0723449	0.446748	0.484267	0.774048	0.711355
GMPR	2766	2.58874	2.59609	-0.441816	5.27477e-05	0.000585493	0.263465	0.18603	0.57439	0.626003	1.37366	1.34649
LOC645752	645752	3.07087	3.09695	-1.32617	5.2837e-05	0.000586134	0.0607997	0.0723449	0.478658	0.566946	0.566908	0.571625
ZNF593	51042	1.44524	1.44546	3.23804	5.32399e-05	0.000590251	5.6949	5.89094	6.92459	6.53169	15.5246	16.0309
DLX2-DT	104326193	-4.09139	-4.12639	-0.741612	5.36651e-05	0.000594609	0.800529	1.04383	0.585027	0.862231	0.0545104	0.0508111
COL5A3	50509	1.74749	1.74824	2.07389	5.41919e-05	0.000600002	2.03679	1.72594	4.47812	4.3584	6.2796	6.36409
LOC100507388	100507388	4.47301	4.51364	-1.04202	5.42165e-05	0.000600002	0.0506664	0.04134	0.234011	0.448832	1.0248	1.07974
TRPC6	7225	3.226	3.25462	-1.5672	5.42981e-05	0.000600548	0.0607997	0.0620099	0.287195	0.366153	0.599615	0.571625
RRM2B	50484	1.61832	1.61835	6.18306	5.47612e-05	0.000605309	42.4787	39.3246	56.0988	46.8912	124.186	126.977
CHRNB4	1143	2.72925	2.73375	1.06292	5.50792e-05	0.000608461	0.303998	0.444405	2.98896	3.81508	2.40936	2.56596
CECR7	100130418	2.97163	2.99034	-1.19685	5.52167e-05	0.000609539	0.101333	0.0826799	0.404201	0.496078	0.763146	0.698652
PTPRQ	374462	2.99533	3.00401	0.855146	5.52424e-05	0.000609539	0.141866	0.258375	3.46761	3.74421	1.68982	1.51163
TMEM119	338773	4.13697	4.16989	-1.1099	5.53328e-05	0.000609883	0.0810662	0.031005	0.340379	0.248039	1.0575	0.965411
SHOX2	6474	7.9832	8.00876	3.23478	5.53393e-05	0.000609883	0.121599	0.031005	4.41429	12.5555	19.5474	19.9688
KIF21B	23046	-1.40925	-1.40926	8.15014	5.55794e-05	0.000612165	378.427	403.984	327.562	299.667	145.783	148.8
LINC02432	100507639	1.97915	1.9819	0.426575	5.57019e-05	0.00061315	0.537064	0.53742	1.26579	1.44099	2.14771	2.09596
HSD17B2	3294	5.59934	5.69142	-1.17838	5.57704e-05	0.000613541	0.0303998	0.010335	0.308469	0.141737	1.0357	1.07974
MYDGF	56005	1.54222	1.54231	4.60375	5.60668e-05	0.000616436	14.5007	14.2933	17.9976	15.2249	41.8967	41.97
GALNT15	117248	-1.87573	-1.87682	1.79148	5.61863e-05	0.000617384	4.78291	4.90912	4.46748	3.7324	1.33005	1.30839
MEP1A	4224	5.97845	6.15791	-1.68885	5.65828e-05	0.000621373	0.0202666	0	0.138279	0.177171	0.78495	0.673247
AGAP2	116986	-1.91078	-1.91097	4.39524	5.68431e-05	0.000623862	28.6062	30.0335	29.2194	22.5361	7.80589	7.7868
ARSJ	79642	2.30355	2.31073	-0.520753	5.73043e-05	0.000628552	0.233065	0.2067	0.787127	0.708683	1.09021	1.09244
TIE1	7075	7.34246	7.38055	1.75562	5.73714e-05	0.000628917	0.0202666	0.0826799	2.36138	0.826797	8.52543	8.53626
IRS4	8471	3.91515	3.91551	5.054	5.74408e-05	0.000629306	4.36744	5.97362	22.1353	10.9728	76.489	79.5066
CAVIN2	8436	6.65088	6.99172	-1.68161	5.74854e-05	0.000629423	0.0101333	0	0.308469	0.177171	0.654125	0.647841
DNAH9	1770	3.31295	3.31446	2.51822	5.76576e-05	0.000630936	1.10453	1.2712	3.01023	5.44505	11.7524	11.8771
MEIOB	254528	2.25524	2.25861	0.288391	5.77657e-05	0.000631385	0.486397	0.444405	0.840312	1.07484	2.25673	2.19758
HMOX1	3162	2.02667	2.02808	1.23403	5.77667e-05	0.000631385	1.02346	1.10584	1.46789	1.83076	4.25181	4.43327
CDCP1	64866	4.27165	4.31696	-1.24308	5.8508e-05	0.000639112	0.0607997	0.02067	0.329743	0.437021	0.817656	0.812977
TNFSF4	7292	1.78762	1.78936	0.761613	5.85529e-05	0.000639225	0.800529	0.826799	1.48916	1.39374	2.78003	2.84542
EDNRA	1909	3.82359	3.82833	1.38146	5.86577e-05	0.00063997	0.354665	0.423735	1.30833	2.56307	5.45104	5.60192
BCO1	53630	3.16817	3.17316	0.538319	5.869e-05	0.00063997	0.283732	0.423735	0.999864	0.637815	3.16161	3.2138
MEI4	101928601	4.94196	4.97057	-0.154643	5.88286e-05	0.000641104	0.0303998	0.10335	0.691396	0.389776	2.01689	2.15947
LIN7A	8825	1.25633	1.25635	6.42441	5.89097e-05	0.000641611	53.453	52.4191	77.3618	79.1599	124.6	128.323
WFIKKN1	117166	1.88397	1.8856	0.786308	5.93144e-05	0.000645639	0.952528	0.826799	1.0105	0.956722	3.24882	3.32813
RIOX2	84864	1.40594	1.40616	3.2431	5.94004e-05	0.000646197	5.65437	5.72558	7.45644	7.79551	14.9686	15.1925
MIR4435-2HG	541471	2.73445	2.75007	-1.47391	5.94506e-05	0.000646364	0.101333	0.113685	0.2021	0.224416	0.697734	0.749463
MIR3193	100422904	4.58534	4.63754	-1.33607	5.95342e-05	0.000646895	0.0303998	0.04134	0.308469	0.153548	0.893971	0.889194
ZMYND12	84217	2.02055	2.02235	0.909038	5.96634e-05	0.000647918	0.780262	0.888809	1.52107	1.27563	3.32514	3.45515
CYSTM1	84418	1.75803	1.75825	3.63009	5.98697e-05	0.000649779	6.67783	6.40769	9.39234	7.54747	21.8369	22.4331
KIAA0319	9856	-2.03913	-2.03979	2.73606	5.99438e-05	0.000650202	8.41062	10.304	8.96687	7.48842	2.28944	2.26109
PDE11A	50940	1.78065	1.7816	1.74415	6.04435e-05	0.00065524	1.43893	1.50891	3.24424	3.75602	5.17849	4.95408
TBC1D1	23216	-1.3298	-1.32983	6.15142	6.04805e-05	0.000655259	96.8539	96.2601	74.7345	81.593	38.4735	38.3497
KCNH4	23415	-1.80439	-1.80557	1.63336	6.0637e-05	0.000656308	3.93171	4.44405	3.96755	3.64972	1.17743	1.21947
BAG3	9531	1.57412	1.57438	3.08186	6.06801e-05	0.000656308	4.79304	5.12616	6.0311	5.30331	14.8159	14.7225
SHISA2	387914	-1.98155	-1.98164	5.3887	6.06835e-05	0.000656308	61.1341	67.1568	38.9628	51.3677	15.8734	16.6152
NTF4	4909	2.98736	2.99703	-0.55782	6.08978e-05	0.000657872	0.202666	0.155025	0.489295	0.330719	1.37366	1.48622
DOCK10	55619	1.63328	1.63387	2.18712	6.0899e-05	0.000657872	2.25972	2.3047	4.02073	4.55919	7.06455	7.10085
SEMA6A-AS1	101927233	2.68361	2.68565	1.44285	6.11448e-05	0.000660143	0.638397	1.00249	1.88272	2.26779	5.18939	5.36057
WTAPP1	100288077	3.71714	3.7675	-1.70857	6.12067e-05	0.000660376	0.0303998	0.04134	0.308469	0.401587	0.46879	0.508111
LAMB2	3913	1.87761	1.87764	6.50652	6.12375e-05	0.000660376	41.5262	48.9155	68.0014	54.7576	165.744	166.597
SLC9A2	6549	-1.8181	-1.82038	0.723082	6.1329e-05	0.000660979	2.20905	2.19102	2.021	2.03156	0.599615	0.647841
CLDN16	10686	3.87774	3.90167	-0.983342	6.18261e-05	0.000665949	0.111466	0.04134	0.255285	0.295285	1.11201	1.18136
LOC400706	400706	-2.20404	-2.20727	0.87887	6.21384e-05	0.000668925	2.43199	2.01532	2.52093	2.9056	0.46879	0.495408
CCDC198	55195	2.65117	2.65457	0.647364	6.22948e-05	0.00067022	0.506664	0.47541	0.893496	1.3465	2.99807	3.1884
PPP2R2C	5522	-2.33189	-2.33227	3.84645	6.26389e-05	0.000673531	19.4559	22.5923	20.8163	14.8115	4.31723	4.02678
KCNJ5	3762	2.50307	2.50525	1.63531	6.27979e-05	0.000674278	0.749863	0.744119	5.10569	3.5316	4.1646	4.31894
RSAD2	91543	2.31105	2.31262	1.40744	6.28094e-05	0.000674278	1.10453	0.919814	1.63808	2.20873	5.00406	5.0557
CLDN4	1364	3.01116	3.01328	1.51846	6.28173e-05	0.000674278	0.800529	0.837134	1.52107	0.850419	6.62847	6.59274
LOC101928163	101928163	-2.76352	-2.77659	-0.871808	6.31011e-05	0.000676933	0.800529	0.971489	0.553116	0.496078	0.119923	0.13973
HGFAC	3083	-1.71344	-1.7144	1.80197	6.3266e-05	0.00067831	4.94504	4.47505	4.05264	4.3584	1.47178	1.3973
PAK6	56924	-2.18208	-2.18277	2.79518	6.35956e-05	0.00068145	10.8021	9.5392	9.48807	7.06321	2.25673	2.22298
SIM1	6492	4.28155	4.31792	-0.128274	6.40575e-05	0.000686003	0.0202666	0.0826799	1.75508	1.53548	1.01389	1.02892
DNAJC25	548645	1.41757	1.41768	4.15412	6.41727e-05	0.00068684	11.1466	10.3867	14.4555	13.2878	28.3672	29.1656
MYOG	4656	2.69376	2.70503	-1.08342	6.46555e-05	0.000691609	0.131733	0.16536	0.297832	0.236228	0.970286	0.965411
NA	105369834	3.39278	3.40224	-0.0461757	6.49019e-05	0.000693845	0.141866	0.237705	0.850948	0.555135	1.96238	2.04515
EFHD1	80303	2.45876	2.45952	2.52232	6.50247e-05	0.000694757	2.24959	2.01532	4.07392	2.70481	11.6107	11.8517
CD9	928	3.12534	3.12679	2.28103	6.54402e-05	0.000698795	1.17546	1.26087	3.54207	1.96069	10.5205	10.7592
CFC1	55997	-3.64248	-3.68632	-1.17332	6.56382e-05	0.000700505	0.496531	0.55809	0.670122	0.68506	0.0545104	0.0254055
AGTR2	186	6.31865	6.6587	-2.24195	6.58277e-05	0.000702124	0	0.010335	0.0531843	0.0944911	0.501496	0.533516
LINC01139	339535	5.11446	5.12946	0.908462	6.60116e-05	0.000703682	0.0405331	0.217035	1.2126	0.874042	4.53527	4.43327
NA	105373380	-2.911	-2.9211	-0.164232	6.60842e-05	0.000704051	1.07413	1.49857	1.11687	1.12208	0.185335	0.152433
SLC17A9	63910	2.06519	2.06817	0.233855	6.61819e-05	0.000704687	0.516797	0.49608	0.94668	0.803174	2.21312	2.03244
RASGRF1	5923	-2.79168	-2.7926	3.29872	6.63454e-05	0.000705414	12.7274	12.7844	18.2422	11.3271	1.86426	1.8165
C1orf158	93190	5.7469	5.92587	-1.62963	6.63552e-05	0.000705414	0.0202666	0	0.276558	0.330719	0.621419	0.622436
CLIC6	54102	4.99975	5.03355	-0.262196	6.63642e-05	0.000705414	0.0506664	0.0620099	0.37229	0.838608	1.82065	1.86731
THBD	7056	3.37761	3.40436	-1.62314	6.68677e-05	0.000710359	0.0607997	0.0723449	0.2021	0.129925	0.697734	0.711355
ETFB	2109	-1.47284	-1.47286	6.96634	6.71189e-05	0.00071262	180.676	164.667	148.299	131.98	61.793	62.6247
RGR	5995	-2.73243	-2.73841	0.497336	6.73106e-05	0.000714247	1.74292	2.01532	1.64871	2.30322	0.283454	0.279461
SLC16A5	9121	2.41606	2.41843	0.89971	6.75681e-05	0.000716551	0.55733	0.806129	1.18069	1.37012	3.57588	3.70921
REST	5978	1.37914	1.37917	5.98157	6.7605e-05	0.000716551	39.0638	40.4201	44.0898	48.7928	101.4	105.357
RRBP1	6238	1.94715	1.94724	5.00497	6.7671e-05	0.000716841	16.122	15.7609	21.7311	16.1225	61.1934	61.7609
TTC38	55020	1.34028	1.34041	3.84221	6.77567e-05	0.00071734	9.26182	8.79508	11.0304	11.2208	22.9489	22.7761
ST3GAL5	8869	-1.44734	-1.44742	4.96753	6.78308e-05	0.000717417	43.8467	42.5802	36.9631	32.3986	15.7753	15.9166
LRIG3	121227	1.94023	1.94034	4.69762	6.78465e-05	0.000717417	12.1498	13.5905	17.7316	13.465	48.9286	49.8584
GAL	51083	2.60191	2.61387	-1.41488	6.788e-05	0.000717417	0.131733	0.14469	0.0957317	0.118114	0.828559	0.863788
GLT1D1	144423	2.39737	2.39995	0.868278	6.79716e-05	0.000717977	0.729596	0.51675	1.69126	1.41737	3.29243	3.29002
STOM	2040	1.6264	1.62685	2.46478	6.8117e-05	0.000719103	3.10078	2.90413	4.56321	3.99225	9.22317	9.32383
GALNT12	79695	3.14987	3.15027	4.11977	6.87261e-05	0.000725121	3.87091	4.88845	11.4772	6.41358	38.3208	39.4294
NEBL	10529	1.6172	1.61723	6.5402	6.8778e-05	0.000725256	49.1667	50.1247	84.9885	69.51	150.111	154.504
KCNK2	3776	-1.79801	-1.79853	2.84152	6.90673e-05	0.000727893	10.0623	9.1258	9.871	8.18529	2.74733	2.7692
TGDS	23483	1.59897	1.5991	4.28094	6.91492e-05	0.000728293	11.3695	10.5934	15.3277	12.8035	33.2841	33.2559
LOC642846	642846	-1.48899	-1.48937	2.78995	6.91838e-05	0.000728293	9.70768	9.51853	7.45644	7.73645	3.55408	3.29002
CLDN7	1366	2.62201	2.62472	0.797996	6.92694e-05	0.000728781	0.729596	0.49608	0.936043	0.708683	3.80483	3.76002
OPHN1	4983	-1.45913	-1.45917	5.88131	6.93645e-05	0.000729368	80.9244	81.1193	61.4597	70.9982	29.1631	29.7753
ASPG	374569	2.62376	2.63533	-1.07809	6.96234e-05	0.000731677	0.131733	0.155025	0.319106	0.389776	0.915775	0.863788
RFX6	222546	2.53165	2.54555	-1.12652	6.99042e-05	0.000734211	0.121599	0.113685	0.553116	0.507889	0.675929	0.698652
KL	9365	-2.23352	-2.24052	-0.478216	6.99457e-05	0.000734232	1.02346	1.08517	0.74458	0.814985	0.218042	0.22865
MAEL	84944	3.4297	3.44494	-0.67813	7.01652e-05	0.000736119	0.151999	0.0826799	0.382927	0.531512	1.35186	1.20676
KIF3C	3797	-1.47552	-1.47554	7.28313	7.0263e-05	0.000736678	200.163	217.066	194.761	172.257	73.6436	76.3945
CCT6P3	643180	1.65949	1.6597	3.4845	7.02978e-05	0.000736678	6.4853	6.28367	6.33957	7.71283	20.3869	19.9561
HIST1H4D	8360	-1.83131	-1.83133	7.81067	7.04582e-05	0.000737942	386.929	318.194	240.308	203.227	96.9195	101.228
ACVR2A	92	-1.29664	-1.29665	7.29489	7.06505e-05	0.000739394	211.623	201.677	176.253	184.151	83.3137	84.9307
HIST1H2BN	8341	-1.36638	-1.36642	5.91905	7.06765e-05	0.000739394	86.1227	84.0028	66.5442	60.1436	32.5536	33.4337
ADAM12	8038	2.36244	2.36379	1.73359	7.11277e-05	0.000743695	0.952528	1.41589	2.59539	2.82292	6.06156	6.12274
GAS6-DT	100506394	2.64644	2.65109	0.185168	7.12481e-05	0.000744535	0.314132	0.403065	0.925406	0.649626	2.27854	2.22298
CRABP1	1381	4.87998	4.88045	5.81906	7.15074e-05	0.000746824	3.35412	4.87812	25.6242	62.683	120.174	122.188
LOC101927954	101927954	-3.70643	-3.74077	-0.730901	7.16695e-05	0.000748096	0.770129	0.640769	0.797764	1.13389	0.0545104	0.0508111
IDE	3416	1.28656	1.28659	5.94625	7.18318e-05	0.000749219	40.9384	38.4462	49.0785	47.8125	96.7015	96.9603
CLEC18B	497190	2.20129	2.20187	2.77541	7.18579e-05	0.000749219	2.62452	2.80078	5.80772	4.88991	14.2599	10.683
GFY	100507003	-2.35355	-2.36291	-0.272962	7.20254e-05	0.000750545	0.911995	0.837134	1.43598	1.26382	0.174433	0.165136
CROCC2	728763	3.38297	3.39463	-0.27225	7.22301e-05	0.000752255	0.182399	0.12402	0.54248	0.874042	1.61351	1.61325
EBF2	64641	4.32917	4.33232	2.71094	7.25767e-05	0.000755387	0.770129	0.423735	4.77595	9.33099	11.9051	12.182
TMEM51	55092	2.45782	2.45973	1.31013	7.26208e-05	0.000755387	0.668796	1.0335	1.94654	1.87801	4.7206	4.63651
SP8	221833	-2.5883	-2.58848	5.16209	7.26529e-05	0.000755387	49.4808	58.4444	53.6417	35.0207	9.4085	8.52356
LOC101929570	101929570	-2.08684	-2.08745	3.0834	7.27704e-05	0.000756184	11.4709	9.7769	10.7113	13.6776	2.38756	2.61677
FAM163B	642968	-2.56856	-2.57103	1.36731	7.30495e-05	0.000758408	4.57011	3.37954	3.32934	2.5985	0.665027	0.673247
LEF1-AS1	641518	2.6466	2.65325	-0.353981	7.30661e-05	0.000758408	0.273599	0.22737	0.414837	0.590569	1.60261	1.54974
MEGF9	1955	-1.27868	-1.27871	6.12259	7.31572e-05	0.00075893	92.2939	90.0798	77.9256	82.3608	37.0889	38.0829
H1FX	8971	-1.47787	-1.47789	7.12	7.34124e-05	0.000760948	217.217	189.678	145.853	135.524	72.6733	73.4093
KLF5	688	1.83216	1.83358	1.02531	7.34699e-05	0.000760948	0.952528	1.0645	1.40406	1.58273	3.54318	3.6457
ANO3	63982	2.56815	2.57304	0.187865	7.34748e-05	0.000760948	0.364798	0.31005	0.882859	1.2402	1.97328	2.04515
RGCC	28984	2.33355	2.33988	-0.321564	7.41522e-05	0.000767535	0.273599	0.22737	0.925406	0.779551	1.24284	1.29568
HAPLN1	1404	3.83782	3.84782	0.149136	7.46257e-05	0.000772005	0.202666	0.16536	0.319106	0.68506	2.66011	2.64218
TRAM2	9697	1.30724	1.30734	4.24795	7.46688e-05	0.000772021	11.481	12.0196	16.0085	16.3115	28.6289	29.5339
XRCC2	7516	-1.33688	-1.337	4.1779	7.48736e-05	0.000773708	24.2489	25.0934	19.2953	20.1975	9.53933	9.99708
GRB7	2886	4.76829	4.79913	-0.468702	7.50914e-05	0.000775526	0.101333	0.02067	0.319106	0.472455	1.70073	1.71487
FNDC5	252995	1.47759	1.47766	4.9256	7.51601e-05	0.000775804	16.4666	18.417	23.8372	26.4811	48.1654	48.9819
GREM1	26585	9.01136	1.44269e+08	-1.90259	7.52317e-05	0.000776112	0	0	0.0850948	0.0354341	0.719538	0.698652
SLC25A12	8604	-1.23694	-1.23698	5.92529	7.53089e-05	0.000776477	82.343	80.2409	65.8953	66.9351	34.4397	34.5388
PARD3-AS1	100505601	-2.66152	-2.669	-0.0103336	7.55544e-05	0.000778575	1.63146	1.20919	1.27642	1.18114	0.20714	0.241353
PTGDS	5730	3.15846	3.16277	0.827053	7.60297e-05	0.000783039	0.435731	0.382395	1.58489	0.909476	3.87024	3.45515
CAMK2A	815	-1.67553	-1.6756	5.56484	7.60891e-05	0.000783216	63.4546	65.0174	63.8637	51.2023	20.158	20.0577
DGKG	1608	1.67232	1.67397	0.961361	7.70649e-05	0.000792821	0.830929	0.816464	2.38266	2.35046	2.6274	2.62947
FAM13A-AS1	285512	-2.13875	-2.13943	2.82896	7.7521e-05	0.000797071	9.95088	9.97327	7.5628	10.394	2.32214	2.19758
FAM110C	642273	2.7256	2.72768	1.33564	7.75749e-05	0.000797183	0.739729	0.878474	1.74444	1.08665	5.25481	5.46219
CPXM2	119587	3.57508	3.5873	0.029541	7.78389e-05	0.000799453	0.0911995	0.2067	0.967954	1.27563	1.75524	1.8165
MMP16	4325	-1.29177	-1.29179	6.99273	7.82972e-05	0.000803715	161.079	151.294	160.361	163.599	63.0468	64.5428
COL6A2	1292	2.2899	2.28999	5.48137	7.86072e-05	0.000806452	18.2399	19.4815	27.5495	18.3549	91.9591	92.5143
LINC00342	150759	-1.29957	-1.29968	4.43895	7.8711e-05	0.00080707	25.4244	27.026	28.06	28.1111	10.6731	10.6322
MYBL1	4603	-1.83436	-1.83463	3.60829	7.89924e-05	0.000809509	19.4255	17.4248	11.4559	14.28	5.02586	5.30976
ARHGAP15	55843	4.95776	4.99152	-0.342721	7.91428e-05	0.000810602	0.0202666	0.0930149	0.638211	0.377964	1.84245	1.74028
SPON2	10417	1.96037	1.96215	0.861982	7.92733e-05	0.000811491	0.911995	0.744119	1.31897	1.4528	3.21612	3.23921
CYTOR	112597	2.79006	2.81204	-1.6179	7.94876e-05	0.000813236	0.0810662	0.0723449	0.319106	0.318907	0.556006	0.520814
C22orf31	25770	2.39131	2.39877	-0.569352	7.95548e-05	0.000813475	0.233065	0.196365	0.585027	0.708683	1.12291	1.14325
APOA4	337	10.9852	1.44269e+08	-0.100158	7.97119e-05	0.000814632	0	0	0	0.0590569	2.82364	2.7565
PXMP2	5827	-1.33586	-1.33601	3.88835	8.00883e-05	0.00081803	21.5433	20.3496	15.1256	15.0005	8.3619	8.2314
GPR156	165829	1.76178	1.76257	1.86997	8.02611e-05	0.000819343	1.70239	1.83963	3.44634	2.9056	5.99615	6.02111
NECAB2	54550	1.52664	1.52688	3.34826	8.06841e-05	0.000823209	5.18824	5.62224	10.1369	8.98846	15.6772	15.472
LOC105371899	105371899	-2.74154	-2.75401	-0.768074	8.11745e-05	0.000827757	0.891728	0.930149	0.531843	0.708683	0.130825	0.13973
ARHGAP42	143872	1.60342	1.60362	3.69216	8.14984e-05	0.000830604	6.62716	7.21382	11.7325	9.90975	20.8993	21.1628
FMO6P	388714	4.46533	4.55516	-2.04213	8.19461e-05	0.000834701	0.0202666	0.02067	0.138279	0.236228	0.479692	0.482705
ALOX15	246	3.36326	3.37721	-0.450981	8.20171e-05	0.000834701	0.151999	0.10335	0.563753	0.885854	1.28645	1.3719
FOS	2353	1.49693	1.49702	4.58992	8.20354e-05	0.000834701	14.4197	14.7274	15.2107	17.8706	40.4685	41.8048
MS4A8	83661	5.4701	5.562	-1.21204	8.22044e-05	0.000835526	0.0303998	0.010335	0.382927	0.177171	0.99209	0.940005
OC90	729330	4.84859	4.8856	-0.6043	8.22065e-05	0.000835526	0.0607997	0.04134	0.553116	0.236228	1.53719	1.48622
ZNF471	57573	5.86353	6.04276	-1.10178	8.22971e-05	0.000835989	0.0101333	0.010335	0.478658	0.897665	0.675929	0.673247
ETS2	2114	1.81624	1.81637	4.50282	8.27319e-05	0.000839305	10.4069	11.9162	19.5931	15.5083	39.1603	39.4548
KRT18	3875	4.90935	4.91276	2.75769	8.27428e-05	0.000839305	0.597863	0.527085	3.45698	2.13786	23.2869	10.5687
CALCB	797	1.725	1.72623	1.09415	8.27592e-05	0.000839305	1.18559	1.0645	1.59553	1.48823	3.674	3.77272
SCTR	6344	2.94721	2.95967	-0.678317	8.30829e-05	0.000842127	0.141866	0.134355	0.755217	0.507889	1.0575	1.09244
IL32	9235	5.73869	5.91766	-1.82754	8.386e-05	0.00084954	0.0202666	0	0.180827	0.177171	0.686831	0.546219
CALB1	793	3.62939	3.63002	4.09089	8.39248e-05	0.000849733	1.98612	3.76194	15.7	9.77982	35.1265	35.9742
STX1B	112755	-1.59113	-1.59128	4.28867	8.44261e-05	0.000853938	26.4073	28.0492	24.2733	20.2093	9.01603	9.05708
PLAU	5328	1.992	1.99563	-0.155376	8.44322e-05	0.000853938	0.385065	0.43407	0.638211	0.614192	1.60261	1.66406
SLC35D2	11046	1.94293	1.94369	2.05366	8.45726e-05	0.000854893	1.69226	2.20135	3.12724	2.91741	7.39161	7.58355
LONRF3	79836	2.36154	2.36389	0.891873	8.47092e-05	0.000855808	0.810662	0.547755	1.45725	1.31106	3.46686	3.53137
MCM4	4173	-1.27836	-1.27838	6.99369	8.49267e-05	0.000857538	177.322	166.796	138.513	139.918	70.3512	71.5166
FBXO32	114907	-1.99159	-1.9922	3.25857	8.50369e-05	0.000858183	9.81915	9.76657	18.6251	14.0674	2.50748	2.41353
IGF1	3479	3.51666	3.5401	-0.400776	8.51251e-05	0.000858607	0.101333	0.051675	1.08496	1.47642	0.883069	0.901897
TCEAL5	340543	1.82993	1.83028	3.03187	8.56332e-05	0.000863262	4.13438	4.11333	6.46721	5.03165	14.4562	14.8749
LOC102725191	102725191	5.10365	5.22416	-1.66366	8.56938e-05	0.000863405	0.0202666	0.010335	0.234011	0.413398	0.599615	0.546219
NPAS2	4862	-1.70058	-1.70142	2.12809	8.58205e-05	0.000864212	5.7253	4.92979	6.2332	5.84663	1.61351	1.66406
PRSS48	345062	5.67822	5.85704	-1.8165	8.59681e-05	0.000864875	0	0.02067	0.234011	0.188982	0.577811	0.609733
PDZD4	57595	-1.43973	-1.43974	7.77744	8.59843e-05	0.000864875	306.694	316.065	248.009	215.829	114.33	115.24
ITIH5	80760	4.70704	4.71381	1.70255	8.6063e-05	0.000864875	0.182399	0.382395	2.89322	1.3465	7.28259	7.50734
NEURL1B	54492	-1.27432	-1.27439	4.78803	8.60728e-05	0.000864875	38.8814	37.7641	28.9535	28.241	15.5573	16.1325
LITAF	9516	1.78138	1.78154	4.08304	8.69316e-05	0.000873032	9.07942	8.87776	12.4132	9.59084	30.3514	31.3885
DTX1	1840	-1.51523	-1.51534	4.61685	8.80058e-05	0.000883342	31.859	35.139	30.2087	26.3276	11.5998	11.839
GPD1	2819	2.28302	2.28873	-0.41485	8.83974e-05	0.000886794	0.314132	0.237705	0.616938	0.578758	1.35186	1.34649
FXYD5	53827	2.69196	2.69751	0.0232876	8.86887e-05	0.000889235	0.263465	0.341055	0.91477	0.626003	1.96238	1.95623
HBG2	3048	10.0412	1.44269e+08	-1.02185	8.87687e-05	0.000889556	0	0	0.0212737	0	1.72253	1.16865
GOLGA6B	55889	3.56854	3.57361	0.801342	8.89834e-05	0.000891227	0.344531	0.37206	0.819038	0.401587	4.86233	3.6584
WFIKKN2	124857	2.22072	2.224	0.291518	8.97458e-05	0.000898378	0.52693	0.423735	0.861585	1.06302	2.15861	2.2865
ADCY2	108	3.09504	3.09533	4.87338	8.99396e-05	0.000899832	4.20531	8.04062	32.1233	26.9654	52.1447	52.4497
TRIM21	6737	1.45626	1.45648	3.40168	9.01647e-05	0.000901598	5.7253	5.69458	9.72209	10.9137	15.59	15.7514
LCTL	197021	1.67379	1.67508	1.01489	9.05073e-05	0.000904536	1.01333	1.10584	1.57425	1.62997	3.41235	3.35353
ISM1	140862	4.72954	4.77048	-0.927461	9.06085e-05	0.000905061	0.0607997	0.031005	0.159553	0.366153	1.24284	1.27028
CORO1A	11151	-1.60099	-1.60121	3.69972	9.07901e-05	0.000906006	17.338	19.4298	15.4554	13.3705	6.17058	5.9449
LGALS1	3956	2.42019	2.42101	2.30968	9.08007e-05	0.000906006	2.01652	1.91197	2.93577	1.87801	10.3461	10.6957
GCSAM	257144	4.0916	4.12446	-0.962769	9.10741e-05	0.000908245	0.0810662	0.031005	0.382927	0.578758	0.959384	1.00352
NCS1	23413	-1.44749	-1.44751	6.89426	9.17647e-05	0.00091464	167.513	169.608	135.631	117.11	60.7573	62.8533
HIST1H2BC	8347	-1.60259	-1.6026	7.5534	9.18286e-05	0.000914787	286.498	255.45	220.534	185.864	87.6201	90.8375
STAT6	6778	2.07264	2.07303	3.16433	9.19998e-05	0.000916	4.10398	3.65859	7.74363	5.63403	16.1787	16.4882
PWRN2	791115	-2.26125	-2.26211	2.6641	9.20889e-05	0.000916396	8.42075	9.14647	6.82886	9.74439	1.82065	1.8419
TFAP2C	7022	3.05915	3.06766	0.882813	9.22124e-05	0.00091667	0.151999	0.258375	4.13774	3.02371	1.74433	1.68947
WHAMM	123720	1.33375	1.33385	4.25419	9.22152e-05	0.00091667	12.0181	12.1023	15.4022	14.15	30.504	30.2961
RASL12	51285	3.52492	3.55194	-1.43459	9.27359e-05	0.000921352	0.0709329	0.0620099	0.17019	0.295285	0.78495	0.774869
C1orf53	388722	2.8155	2.82258	-0.0424803	9.29113e-05	0.0009226	0.283732	0.196365	0.797764	1.12208	1.72253	1.67677
ZSCAN1	284312	2.35216	2.35632	0.133227	9.33037e-05	0.000926002	0.445864	0.320385	0.850948	1.00397	1.99508	1.93082
HIST1H3A	8350	-1.46364	-1.46374	4.55137	9.3707e-05	0.000929507	37.0777	33.8058	23.1671	20.6699	12.5701	13.1347
CYBRD1	79901	1.95193	1.95203	4.86114	9.52263e-05	0.000944073	14.6831	14.0556	19.9547	14.5162	54.8266	56.3749
FMOD	2331	5.53924	5.63124	-1.14754	9.55223e-05	0.000946502	0	0.04134	0.287195	0.307096	1.01389	1.01622
LGR6	59352	3.64303	3.70137	-1.31364	9.68375e-05	0.000959022	0.0405331	0.02067	0.670122	0.803174	0.392475	0.406489
PNOC	5368	-2.15733	-2.16092	0.695987	9.69544e-05	0.000959305	2.03679	1.79829	2.65921	2.16148	0.414279	0.444597
IQGAP1	8826	1.35068	1.3507	6.42509	9.69694e-05	0.000959305	56.4322	51.7886	67.9695	63.3681	136.81	139.197
FRY-AS1	100507099	-1.70994	-1.71113	1.43737	9.72211e-05	0.000961282	3.61758	4.02031	3.15915	2.89379	1.18833	1.14325
ALS2CL	259173	2.14973	2.15109	1.50149	9.73353e-05	0.000961899	1.14506	1.11618	2.7124	1.96069	4.93865	5.10651
LINC01530	729975	-2.04548	-2.04809	0.699037	9.75279e-05	0.000963086	2.12799	2.63542	1.77635	1.83076	0.556006	0.59703
PCDH8	5100	1.81878	1.81902	3.57131	9.75592e-05	0.000963086	5.92797	5.92195	7.67981	10.0042	20.4741	21.3407
NIPAL1	152519	1.8518	1.85467	0.101358	9.76279e-05	0.000963252	0.486397	0.51675	0.904133	0.850419	1.79884	1.8292
SLC6A5	9152	3.95076	3.98341	-1.01229	9.77565e-05	0.000964008	0.0506664	0.0620099	0.37229	0.661437	0.915775	0.863788
CNNM1	26507	-1.54237	-1.54291	2.45034	9.79185e-05	0.000964029	6.8501	7.18282	7.21179	6.50807	2.36575	2.45163
CALCRL	10203	2.04792	2.04832	3.10171	9.79444e-05	0.000964029	3.94185	3.56557	7.49898	5.45686	15.3937	15.6625
CA10	56934	3.36958	3.37097	2.90779	9.79474e-05	0.000964029	0.820796	1.75695	8.75413	7.11045	13.1588	13.4776
PRSS46P	100287362	4.4617	4.5222	-1.57971	9.79664e-05	0.000964029	0.0506664	0.010335	0.212737	0.25985	0.686831	0.724058
FAM81A	145773	-1.51462	-1.51536	2.01466	9.80191e-05	0.000964036	5.02611	4.97113	5.4248	5.11433	1.74433	1.75298
DYSF	8291	2.90113	2.90682	0.319257	9.82522e-05	0.000965817	0.303998	0.299715	0.893496	1.4528	2.36575	2.15947
PLBD1	79887	2.05209	2.05334	1.41182	9.85616e-05	0.000968345	1.22613	1.17819	2.04228	1.52367	5.11308	4.86516
PCDHB9	56127	-1.57541	-1.57586	2.724	9.88653e-05	0.000970815	9.29222	8.14397	7.82873	8.3034	2.87815	2.97245
COPA	1314	1.46648	1.46649	8.4108	9.91477e-05	0.000972563	203.375	199.093	284.206	243.102	553.357	558.858
TACR1	6869	1.88676	1.88883	0.804932	9.91481e-05	0.000972563	0.759996	0.640769	2.021	1.83076	2.57289	2.61677
KCNA6	3742	-1.51019	-1.51027	5.05945	9.95187e-05	0.000975683	46.6637	46.032	40.5371	34.0522	16.4185	16.1198
TUBB4A	10382	-1.5122	-1.51246	3.35227	0.000100224	0.000982079	13.3354	15.2751	10.9453	11.457	5.04767	4.97949
REM1	28954	3.66749	3.67899	-0.101084	0.000100894	0.000988124	0.222932	0.0930149	0.712669	0.496078	1.95147	2.10866
CD44	960	2.78684	2.78997	1.05795	0.000101066	0.000989289	0.455998	0.630434	1.55298	2.36228	3.76122	3.74732
GPRIN1	114787	-1.44951	-1.44954	6.33412	0.000101133	0.00098942	105.325	108.59	103.124	88.4672	38.8441	39.4802
PAMR1	25891	2.53111	2.53241	1.80911	0.000101407	0.000991579	1.32746	1.19886	2.40393	1.50005	7.3262	7.29139
ACSL6	23305	-1.38353	-1.38364	4.50063	0.000101522	0.000992178	29.0926	29.9301	28.5174	25.4299	11.3273	11.2928
CERS3	204219	5.18176	5.19222	1.36013	0.000101655	0.000992959	0.263465	0.10335	1.19133	0.460644	7.18447	6.26247
MFAP4	4239	1.75346	1.75394	2.59744	0.000102908	0.00100467	2.65492	3.28653	5.38225	4.94897	9.81188	10.2257
SPRY1	10252	1.59069	1.59086	3.75577	0.00010309	0.00100538	6.77916	8.21632	10.6794	10.205	22.9707	22.1917
TMTC2	160335	-1.50526	-1.5053	6.21255	0.00010309	0.00100538	106.845	105.324	71.852	85.9514	36.9254	37.8161
LINC02060	102546226	-2.01255	-2.01438	1.34132	0.000103627	0.00100959	3.47571	3.12117	3.01023	3.75602	0.795852	0.838383
C20orf203	284805	-1.68095	-1.68151	2.5113	0.000103668	0.00100959	7.26556	8.42302	7.08415	6.30728	2.46387	2.42623
MC5R	4161	5.47326	5.59455	-1.53272	0.000103685	0.00100959	0.0202666	0.010335	0.340379	0.153548	0.697734	0.787572
DCLK1	9201	-1.25378	-1.25379	8.16515	0.000103763	0.00100983	382.045	369.951	328.136	326.585	155.649	159.699
COL1A2	1278	2.29361	2.29364	6.72198	0.00010383	0.00100995	48.7107	40.6372	63.2574	42.7572	220.364	217.713
LINC00982	440556	-1.46086	-1.46106	3.61112	0.000104134	0.00101237	17.0644	18.7373	11.7005	12.5673	6.30141	6.70706
AFF2	2334	-1.63465	-1.63468	6.49229	0.000104295	0.00101341	133.901	132.67	83.1164	104.377	42.5835	43.2656
HSPA2	3306	2.99445	2.99597	2.04439	0.000105875	0.00102786	1.18559	1.09551	1.52107	2.82292	8.92881	9.27302
LINC00907	284260	2.60226	2.60578	0.671026	0.000105893	0.00102786	0.547197	0.39273	1.2126	1.6654	3.04168	2.68028
IFNL3	282617	6.91294	7.25428	-1.71341	0.000106494	0.00103315	0	0.010335	0.148916	0.0472455	0.763146	0.800275
NOTUM	147111	2.86275	2.86775	0.294168	0.000106895	0.0010365	0.445864	0.237705	0.872222	0.791363	2.50748	2.48974
MMP24	10893	-1.77388	-1.77396	5.38782	0.000107226	0.00103917	60.4247	63.0331	51.7164	39.6626	17.8358	18.2666
ADAM23	8745	-1.44671	-1.44675	6.04526	0.00010858	0.00105174	90.4902	85.0053	72.437	83.6954	31.9649	32.4175
PCLAF	9768	-1.45397	-1.45408	4.39196	0.000108653	0.0010519	32.994	28.5142	20.4759	21.2841	11.1964	11.2547
USH1C	10083	2.46222	2.47353	-0.939332	0.000109311	0.00105772	0.151999	0.134355	0.54248	0.637815	0.839461	0.749463
PIK3AP1	118788	2.26978	2.27184	0.895634	0.000109552	0.0010595	0.67893	0.847469	0.957317	1.31106	3.68491	3.6838
URB1	9875	1.27622	1.27626	5.76511	0.000110796	0.00107097	34.7875	35.5214	44.3131	41.3635	84.8182	85.4769
TMPRSS15	5651	5.26908	5.27955	1.9311	0.000110873	0.00107116	0.141866	0.22737	2.32947	5.96475	7.14087	7.17707
CA8	767	1.59429	1.59494	1.98522	0.000111458	0.0010759	1.88479	2.17035	3.76545	3.66153	6.13787	6.11003
MYO3A	53904	-1.64596	-1.64625	3.28018	0.00011148	0.0010759	14.6122	14.9134	8.58394	10.5003	4.81872	4.61111
DAW1	164781	2.73396	2.74261	-0.54652	0.000112083	0.00108116	0.162132	0.22737	0.446748	0.626003	1.30825	1.29568
GPR12	2835	-2.52697	-2.52764	3.50257	0.000112196	0.00108169	14.9669	13.0634	21.2099	13.6303	2.39846	2.46434
LINC02010	101927866	5.54711	5.63912	-1.16644	0.000112829	0.00108722	0	0.04134	0.308469	0.236228	1.0248	1.01622
RASA4	10156	-2.27323	-2.2738	2.89379	0.000113197	0.00109021	11.5013	15.2028	6.8395	5.22063	2.89995	2.61677
TANC2	26115	-1.3039	-1.30393	6.59303	0.000114584	0.00110257	118.873	127.978	113.41	118.763	49.2992	50.6841
UPK3A	7380	3.23063	3.26491	-2.04432	0.0001146	0.00110257	0.0506664	0.051675	0.117005	0.165359	0.512398	0.470003
INPP5D	3635	4.43955	4.44142	3.14445	0.000114757	0.00110351	1.12479	0.899144	5.20142	1.94888	21.8805	22.1155
PIF1	80119	-1.39253	-1.39275	3.36613	0.000115346	0.0011086	15.3012	14.779	10.4241	9.66171	5.78901	5.66544
HIST1H1A	3024	5.54236	5.5765	-0.0694648	0.000115587	0.00111026	0.0303998	0.0826799	0.0425474	0.224416	2.68191	2.69299
SH3TC2	79628	-1.94162	-1.94237	2.53996	0.000115638	0.00111026	7.16423	8.06129	6.79695	8.69318	1.91877	2.04515
NA	102724371	-1.83068	-1.83351	0.33311	0.000115952	0.00111269	1.87466	1.72594	1.40406	1.33469	0.490594	0.520814
LOC100507006	100507006	-1.82282	-1.82417	1.38789	0.000116115	0.00111338	3.78985	3.68959	2.85068	3.03553	1.16652	0.940005
CNN1	1264	2.1037	2.10476	1.65907	0.000116144	0.00111338	1.42879	1.45723	2.13801	1.51186	6.21419	6.19895
CPNE6	9362	-2.67634	-2.69056	-0.56516	0.000116222	0.00111346	0.770129	0.744119	0.925406	1.21657	0.119923	0.114325
FES	2242	2.47123	2.47437	0.539209	0.000116272	0.00111346	0.455998	0.578759	1.13814	0.779551	2.88905	2.85812
PLG	5340	2.25541	2.26108	-0.439482	0.000117182	0.0011216	0.283732	0.26871	0.510569	0.661437	1.35186	1.29568
CEND1	51286	-1.50852	-1.50875	3.58831	0.000117773	0.00112668	15.666	17.0527	14.764	12.9453	5.66908	5.83057
ABCG1	9619	1.56173	1.5618	5.08536	0.000118044	0.00112869	17.8548	21.6208	24.8051	22.8905	57.7593	58.7757
AGPAT2	10555	1.73144	1.73185	2.60797	0.000118843	0.00113527	3.36425	3.45189	3.97818	3.14183	11.2837	11.3563
NFATC1	4772	1.64774	1.6491	0.834666	0.000118855	0.00113527	0.962661	1.0335	1.18069	1.22838	3.08529	3.17569
ASS1	445	2.53492	2.5351	4.65781	0.000119275	0.00113869	7.21489	11.2341	14.9554	11.2208	53.9653	52.9324
DEPDC7	91614	1.7061	1.70699	1.54448	0.00011994	0.00114446	1.49973	1.62259	1.91463	2.25597	5.12398	5.06841
NOTCH3	4854	1.3074	1.30744	5.41557	0.000121129	0.0011552	26.4377	28.938	31.8999	31.749	68.1162	68.9379
EPCAM	4072	2.12182	2.12247	2.35782	0.000121978	0.0011627	2.54345	2.11867	3.37188	2.43314	10.1171	10.1876
LOC102723989	102723989	2.35177	2.358	-0.484088	0.000122207	0.00116416	0.212799	0.299715	0.521206	0.578758	1.34096	1.28298
APELA	100506013	10.1607	1.44269e+08	-0.848768	0.000122256	0.00116416	0	0	0.0319106	0.141737	1.62441	1.52433
CACNG8	59283	-1.74768	-1.7481	3.13583	0.000122319	0.00116416	10.0421	12.4537	12.2111	11.1027	3.28153	3.41705
SUSD2	56241	2.27945	2.28291	0.343471	0.000122604	0.00116599	0.537064	0.37206	1.19133	1.05121	2.18042	2.24839
OCA2	4948	4.22362	4.23041	1.08753	0.00012264	0.00116599	0.273599	0.279045	1.34024	0.519701	5.60367	4.76354
SLC25A21	89874	1.69476	1.69639	0.659085	0.000122752	0.00116599	0.800529	0.878474	1.17005	1.1457	2.66011	2.78191
RBM46	166863	3.142	3.15424	-0.811597	0.000122763	0.00116599	0.131733	0.155025	0.191463	0.354341	1.23194	1.32109
CRYGD	1421	-1.75549	-1.75782	0.618434	0.000123261	0.00117005	2.12799	1.92231	1.88272	1.87801	0.588713	0.609733
LAP3	51056	1.25469	1.25476	4.81547	0.000123357	0.00117005	16.9226	17.7658	25.4859	25.9732	41.2753	41.5
HEATR5A	25938	-1.1969	-1.19693	6.1695	0.000123379	0.00117005	92.4054	92.4568	82.776	83.3765	40.2178	40.4202
DUSP27	92235	4.01605	4.10437	-1.61761	0.000123512	0.00117071	0.0101333	0.031005	0.531843	0.590569	0.348867	0.355678
PEAR1	375033	2.99808	3.0116	-0.666202	0.000124048	0.0011752	0.121599	0.134355	0.553116	0.862231	1.0466	1.01622
ASIC4	55515	1.90845	1.9089	2.91247	0.000124326	0.00117723	2.80692	3.69993	6.67995	7.5711	12.0577	12.3725
C22orf15	150248	2.19405	2.20078	-0.788154	0.000124571	0.00117895	0.212799	0.24804	0.425474	0.401587	1.11201	1.00352
THSD4	79875	-1.4757	-1.47577	5.43502	0.000124668	0.00117926	51.9837	59.0851	51.142	57.2025	19.7764	20.1593
SLC38A5	92745	2.57616	2.57872	0.996674	0.000124777	0.00117969	0.567464	0.723449	1.79763	1.16933	3.85934	3.84894
HOXB-AS1	100874362	6.13071	6.47021	-1.93426	0.000125036	0.00118154	0.0101333	0	0.223374	0.354341	0.414279	0.495408
GABRA5	2558	-2.61239	-2.61308	3.33523	0.000125366	0.00118405	15.4938	13.8282	16.1999	9.94518	2.45297	2.33731
LOC643542	643542	-2.62375	-2.63462	-0.566489	0.000125564	0.00118532	0.851195	1.04383	0.733943	0.933099	0.152629	0.152433
CLEC18C	283971	2.33927	2.34342	0.0372437	0.0001259	0.00118752	0.354665	0.4134	0.819038	0.626003	2.12591	1.76569
HTR3A	3359	3.7167	3.76706	-1.80891	0.000125925	0.00118752	0.0202666	0.051675	0.276558	0.307096	0.46879	0.508111
SPINK5	11005	1.40952	1.40962	4.50785	0.000126034	0.00118795	12.5551	12.588	20.8376	23.7173	34.3089	32.481
CEBPD	1052	4.7866	4.79756	0.914963	0.000126115	0.0011881	0.192532	0.155025	1.02114	0.330719	4.7206	4.95408
ACOT12	134526	-3.15855	-3.17352	-0.362582	0.000126234	0.00118862	0.982928	1.12651	1.24451	0.874042	0.141727	0.0889194
CXCL3	2921	5.06808	5.09474	-0.0749913	0.000126322	0.00118885	0.0303998	0.113685	0.468022	0.188982	2.57289	2.32461
GRN	2896	1.55442	1.5545	4.77897	0.000126485	0.00118978	14.3183	16.0192	24.5924	20.6817	44.2298	44.8789
AFDN-DT	653483	-1.47459	-1.47494	2.8833	0.000126776	0.00119192	9.68741	10.5934	8.49885	7.96087	3.57588	3.72191
LHX5	64211	3.55177	3.55381	2.56025	0.000127059	0.00119397	0.607997	1.17819	7.91382	4.7718	10.4442	10.5052
LINC01993	100996291	-2.76265	-2.76852	0.329284	0.000127163	0.00119434	1.65172	2.2737	1.20196	1.61816	0.272552	0.304867
AEN	64782	1.57716	1.57721	5.48494	0.000127356	0.00119555	27.6841	25.207	31.7936	26.1976	77.5247	80.3069
CRX	1406	3.88163	3.88369	2.42786	0.000127598	0.00119713	0.749863	1.05417	2.78686	1.18114	13.0716	13.5412
TNNC1	7134	2.92648	2.93219	0.0695533	0.000127654	0.00119713	0.385065	0.217035	0.627574	0.448832	2.27854	2.32461
CAST	831	1.30342	1.30346	5.41687	0.000128204	0.00120168	27.8462	27.1294	34.2188	31.4183	68.3779	67.312
SYK	6850	4.05082	4.10203	-1.57285	0.000128489	0.00120375	0.0303998	0.04134	0.234011	0.413398	0.632321	0.59703
ST8SIA6	338596	2.1546	2.15945	-0.23083	0.00013072	0.00122307	0.283732	0.35139	0.74458	0.850419	1.35186	1.48622
ELN	2006	1.8637	1.86383	4.36262	0.000130776	0.00122307	10.7109	10.5934	14.2215	10.3822	38.5716	38.9721
SLC45A3	85414	1.9591	1.95941	3.29773	0.000130843	0.00122307	4.38771	5.00214	5.58435	7.54747	17.9448	18.5715
RUFY4	285180	3.26008	3.27827	-0.66383	0.000130864	0.00122307	0.131733	0.0620099	0.733943	0.921288	0.981188	0.901897
SAT1	6303	1.81242	1.8125	5.16642	0.000130881	0.00122307	19.3951	17.5591	27.7516	20.977	64.0607	65.7495
ALOX15B	247	3.63254	3.67649	-1.90678	0.000131217	0.00122559	0.0506664	0.031005	0.234011	0.153548	0.501496	0.546219
PMEL	6490	5.30339	5.30487	4.31252	0.000133374	0.00124512	1.14506	1.46757	10.4135	3.13002	51.2834	51.9289
ZFHX4-AS1	100192378	1.78312	1.7833	3.94096	0.000133926	0.00124964	7.27569	8.43335	12.5302	9.85069	26.4812	27.5904
SYNPO2	171024	2.34135	2.34453	0.561165	0.000135314	0.00126196	0.395198	0.609764	1.4147	1.31106	2.49658	2.60407
PTGFR	5737	2.02317	2.02505	0.837509	0.000135682	0.00126476	0.911995	0.682109	1.37215	1.2402	3.22702	3.26461
PRKG1	5592	1.48202	1.48215	4.04856	0.000137723	0.00128313	9.05915	9.75623	12.8812	15.0241	26.0778	26.4853
CNMD	11061	1.95762	1.9585	1.73301	0.000138914	0.00129345	1.89492	1.42623	1.74444	1.9725	6.42133	6.49112
VCAN-AS1	105379054	-2.31579	-2.3159	5.68937	0.00013897	0.00129345	78.7558	75.9518	48.0467	75.5338	15.4483	15.6244
CYP27A1	1593	2.92624	2.9274	2.34324	0.000139544	0.00129814	1.20586	1.78795	2.98896	1.7599	11.3055	11.4579
LOC105377622	105377622	-3.40306	-3.43067	-0.985422	0.000139886	0.00130068	0.709329	0.682109	0.521206	0.814985	0.0654125	0.0635139
LINCR-0002	103344926	4.96684	5.04014	-1.32163	0.000140561	0.0013063	0.0303998	0.02067	0.297832	0.295285	1.11201	0.558922
[truncated: 798 more rows]

## Sheet: Table S3
Table S3. Differentially expressed genes in human brain organoids infected with sfRNA-deficient ZIKV mutant
SYMBOL	ENTREZ	logFC	unshrunk.logFC	logCPM	PValue	FDR	Mock1	Mock2	Mut1	Mut2	WT1	WT2
TTR	7276	9.79225	9.91608	4.97277	2.98e-10	3.46e-06	0.0202666	0.010335	14.9873	14.6697	80.1085	78.7826
IFITM1	8519	6.58606	6.59458	4.82099	3.73e-10	3.46e-06	0.253332	0.2067	22.4438	22.0518	62.3708	62.4087
SPARCL1	8404	5.80034	5.80327	5.82057	5.77e-10	3.57e-06	0.719463	0.609764	36.5695	37.7019	131.73	131.918
IFIT2	3433	3.87015	3.87139	5.99688	1.26e-09	5.82e-06	1.53012	1.46757	21.6035	22.2763	164.491	171.996
OAS1	4938	8.56702	8.66073	3.19744	2.02e-09	7.5e-06	0.0202666	0.02067	7.93509	8.63412	19.0896	19.4606
WNT5A	7474	4.32439	4.32714	4.49812	3.69e-09	1.1e-05	0.689063	0.682109	14.3704	13.1461	52.7116	54.1392
COLEC12	81035	4.42667	4.4318	4.06472	4.16e-09	1.1e-05	0.385065	0.35139	8.13719	7.76008	41.3298	42.6051
HERC5	51191	4.88503	4.88808	5.3856	6.69e-09	1.55e-05	0.689063	0.568424	17.838	19.4297	105.26	107.224
RSPO1	284654	5.34726	5.35326	4.46061	8.69e-09	1.79e-05	0.273599	0.37206	13.5407	12.8153	53.224	52.0305
PAX7	5081	4.07275	4.07714	3.79314	1.17e-08	2.17e-05	0.435731	0.4134	7.45644	6.87422	33.6111	34.5388
IFI6	2537	4.12233	4.12262	6.69121	1.4e-08	2.35e-05	6.6981	6.10798	103.784	119.319	190.71	193.514
ISG15	9636	3.90805	3.90868	5.39732	1.64e-08	2.54e-05	2.98932	2.90413	41.0583	47.4699	78.2225	80.345
DDX60	55601	3.55172	3.55261	4.7637	1.85e-08	2.64e-05	2.00639	2.07733	22.5182	25.4063	56.2875	54.8125
PARP9	83666	3.84709	3.84851	3.88582	2.89e-08	3.53e-05	1.24639	1.34355	17.4551	19.8549	24.0173	24.8593
NHLH1	4807	4.61576	4.61856	4.366	3.05e-08	3.53e-05	0.739729	0.620099	15.5298	17.9061	43.5538	45.514
ZNF558	148156	9.90974	10.0336	5.03117	3.11e-08	3.53e-05	0	0.031005	15.8702	16.3115	83.4337	80.7134
HOXA5	3202	12.2791	144269487	3.42279	3.24e-08	3.53e-05	0	0	6.74377	6.94509	24.7913	26.0153
MSX1	4487	4.25137	4.25422	4.81379	3.76e-08	3.88e-05	0.64853	0.671774	11.5516	13.654	71.9429	70.4496
ID1	3397	3.44346	3.44423	5.7267	4.02e-08	3.93e-05	2.49279	2.22202	24.2095	27.1307	128.699	133.15
IFIT1	3434	2.64191	2.642	6.73799	4.43e-08	4.07e-05	18.7972	17.7762	109.443	118.858	183.984	191.685
EOMES	8320	4.37286	4.37705	2.22615	4.6e-08	4.07e-05	0.435731	0.465075	9.93482	8.77586	4.12099	4.31894
NEUROD1	4760	4.94336	4.95296	1.89543	5.48e-08	4.62e-05	0.222932	0.175695	6.41402	5.94112	4.75331	4.82705
ARMC3	219681	3.48436	3.49014	2.80788	6.13e-08	4.94e-05	0.324265	0.299715	3.56335	3.44892	17.2471	17.2631
ID3	3399	3.62083	3.62222	5.05183	6.73e-08	5.2e-05	1.41866	1.19886	17.0828	15.154	81.7111	82.6188
RSPO2	340419	7.16147	7.17108	5.48028	7e-08	5.2e-05	0.243199	0.16536	33.4423	25.5126	103.123	105.509
EIF1AY	9086	11.7488	144269486	3.32334	8.07e-08	5.66e-05	0	0	4.5313	4.94897	25.3801	25.3547
IFITM3	10410	2.62451	2.62488	5.11146	8.62e-08	5.66e-05	4.58024	4.3717	28.9216	26.2921	69.9478	73.422
DMBX1	127343	5.31467	5.35203	2.36098	8.84e-08	5.66e-05	0.0607997	0.04134	2.04228	2.13786	13.1043	13.5793
CBLN1	869	2.60168	2.60211	5.35535	9.06e-08	5.66e-05	4.13438	3.67926	24.2839	23.1621	94.5756	95.9313
LINC02381	400043	3.2868	3.2884	4.46485	9.15e-08	5.66e-05	1.03359	1.19886	10.4348	11.3744	52.5153	56.1081
IFI44L	10964	2.3914	2.39145	6.68247	9.59e-08	5.67e-05	29.6804	27.2327	144.853	153.772	128.699	132.058
OAS3	4940	6.32885	6.347	3.57583	1e-07	5.67e-05	0.0709329	0.14469	8.23293	9.27193	27.0699	26.8918
NR2F1-AS1	441094	2.44144	2.4417	4.96224	1.01e-07	5.67e-05	6.40423	5.73592	32.6445	33.3199	54.2815	54.7235
MX1	4599	6.65871	6.66028	6.75368	1.07e-07	5.83e-05	1.21599	1.29187	103.89	149.757	196.913	194.518
CXCL10	3627	8.84124	9.18446	3.55662	1.16e-07	6.13e-05	0	0.010335	3.12724	2.82292	31.9213	32.9002
PARP14	54625	3.50962	3.51011	5.67208	1.2e-07	6.21e-05	3.46558	3.82395	37.7821	45.273	106.284	109.434
IRF9	10379	2.6141	2.61436	4.81614	1.44e-07	7.2e-05	6.03943	6.91411	38.7075	40.6075	38.3099	38.4767
LRP1B	53353	2.18731	2.1874	6.39686	1.55e-07	7.55e-05	17.9866	16.722	76.4152	81.6875	155.54	157.324
IFIT3	3437	2.45724	2.4577	4.61293	1.62e-07	7.63e-05	3.67838	3.3382	18.5719	19.9849	50.1387	51.2176
SPAG6	9576	3.83659	3.8456	2.4918	1.64e-07	7.63e-05	0.212799	0.196365	3.1166	2.76386	13.5622	14.0239
EFCC1	79825	3.7751	3.78506	1.6772	1.69e-07	7.66e-05	0.192532	0.175695	2.58476	2.4922	6.75929	7.06274
NR2F2	7026	4.70542	4.70662	5.2482	1.85e-07	8.17e-05	1.29706	1.88097	39.1224	43.7966	70.1004	71.9612
UNC5C	8633	3.42643	3.42723	4.68154	1.94e-07	8.35e-05	2.03679	2.47006	22.5714	25.9024	50.1387	50.9635
EPSTI1	94240	5.82757	5.85902	1.82764	2e-07	8.35e-05	0.0506664	0.0723449	3.21233	3.92138	7.02094	7.10085
STAT1	6772	2.49769	2.49772	7.90971	2.03e-07	8.35e-05	60.1309	56.7288	309.543	350.479	331.151	334.82
PROX1	5629	1.93221	1.93261	4.47924	2.19e-07	8.67e-05	3.66825	3.82395	14.1789	14.4217	48.4707	49.3757
HERC6	55008	3.03303	3.03546	2.28425	2.23e-07	8.67e-05	0.709329	0.723449	5.58435	6.16554	8.03484	8.05356
NR2F1	7025	2.47543	2.47552	6.50566	2.24e-07	8.67e-05	19.5066	19.0164	114.495	99.7471	144.442	148.038
IFIH1	64135	4.513	4.51556	4.84705	2.32e-07	8.79e-05	0.861329	0.620099	15.3809	18.5557	68.3779	69.0523
GRAMD2B	65983	3.2863	3.2937	2.22685	2.39e-07	8.86e-05	0.243199	0.237705	2.44648	2.26779	11.4472	11.5595
AACSP1	729522	4.35099	4.37713	1.65698	2.7e-07	9.62e-05	0.0810662	0.06201	1.4998	1.47642	7.89311	8.01545
NPTX2	4885	2.2836	2.28408	3.68866	2.74e-07	9.62e-05	3.32372	3.24519	15.4979	16.5005	18.8933	19.9434
MAB21L1	4081	4.1878	4.18871	5.16951	2.78e-07	9.62e-05	1.73279	2.35638	40.0903	34.4184	67.6802	69.7636
IFI44	10561	2.71259	2.71282	5.15869	2.8e-07	9.62e-05	7.87356	6.69707	46.0789	49.4661	51.3488	52.907
ZC3HAV1	56829	2.35808	2.35837	5.33542	3.02e-07	0.00010205	5.41117	5.90128	27.5388	30.4734	85.9739	87.0775
ARHGAP10	79658	3.00637	3.00998	2.87288	3.17e-07	0.00010514	0.466131	0.49608	4.08455	3.66153	17.9339	17.4282
EDIL3	10085	2.49417	2.49442	5.35284	3.27e-07	0.00010662	6.06983	7.07947	37.8566	36.2255	78.3751	79.6845
CFAP47	286464	2.84319	2.84522	3.3682	3.37e-07	0.00010772	0.800529	0.888809	6.40339	5.72852	24.0718	24.1861
P2RX3	5024	3.36099	3.36243	3.80606	3.42e-07	0.00010772	1.17546	1.31254	11.5729	14.0201	27.6913	28.2637
CHST8	64377	2.54748	2.54872	2.60765	3.51e-07	0.00010851	1.28693	1.37455	7.65854	7.91363	9.01603	9.34924
BST2	684	3.98281	3.98966	2.38195	3.63e-07	0.00011049	0.283732	0.258375	4.72276	3.88594	10.8476	11.369
GREM2	64388	2.80017	2.80155	3.19207	3.94e-07	0.0001177	1.16533	1.29187	8.07337	9.05933	17.4978	17.8347
GRM8	2918	1.84755	1.84786	4.30731	4e-07	0.0001177	4.80317	4.58874	16.9658	16.843	37.5686	38.0956
RSPO3	84870	5.9032	5.91473	4.36112	4.23e-07	0.00012263	0.0911995	0.24804	10.456	9.92156	50.5857	52.1703
CCDC80	151887	2.14364	2.14468	3.6133	4.37e-07	0.00012471	1.46933	1.48824	6.37148	6.70886	28.5308	28.9877
TTC6	319089	3.96832	3.98172	0.913376	4.65e-07	0.0001307	0.131733	0.14469	2.05291	2.31503	3.41235	3.26461
DTX3L	151636	3.39433	3.3958	3.23877	5.01e-07	0.00013868	1.31733	1.11618	11.6686	13.9611	14.0528	14.5828
SCUBE2	57758	2.36983	2.3709	3.52974	5.49e-07	0.00014744	1.43893	1.55025	8.07337	7.38211	25.3255	25.6342
NAP1L3	4675	10.4907	10.6727	5.14259	5.65e-07	0.00014744	0	0.02067	13.562	19.8786	87.3802	91.2948
MECOM	2122	3.48585	3.48679	5.10811	5.7e-07	0.00014744	1.61119	2.24269	21.1248	22.0518	79.1055	80.9548
NLRC5	84166	5.15351	5.16982	1.64004	5.71e-07	0.00014744	0.131733	0.10335	3.66972	4.80723	5.06947	4.96678
SULF1	23213	3.76381	3.76475	5.04423	5.79e-07	0.00014744	1.85439	2.07733	30.315	23.0913	69.6861	71.072
GABRA4	2557	5.95026	6.12966	0.19793	5.85e-07	0.00014744	0.0101333	0.010335	0.712669	0.720494	2.70372	2.7565
FGFR3	2261	2.0357	2.03575	6.36884	5.88e-07	0.00014744	30.106	31.7181	133.461	120.027	89.9422	90.5835
NR2F2-AS1	644192	5.10227	5.10875	3.28677	6.68e-07	0.00016487	0.202666	0.39273	9.99864	10.5003	18.6971	18.8636
SAMD9	54809	7.2626	7.29725	2.73514	6.75e-07	0.00016487	0.0810662	0.031005	7.4458	10.2641	10.913	11.3055
ILDR2	387597	2.26838	2.26849	6.63346	6.86e-07	0.00016538	13.7813	15.6265	67.7993	73.892	208.491	216.227
NEUROG1	4762	2.97995	2.98424	1.18845	7.15e-07	0.00016883	0.385065	0.423735	3.24424	3.15364	3.17251	3.29002
OASL	8638	4.12282	4.14552	2.91457	7.19e-07	0.00016883	0.101333	0.06201	1.47852	1.41737	21.1609	21.1882
CBLN2	147381	3.4701	3.47235	2.93367	9.7e-07	0.00022497	0.699196	0.909479	8.21165	9.63809	12.9953	13.4649
POTEE	445582	6.10452	6.12825	3.97035	9.88e-07	0.00022647	0.131733	0.031005	5.88218	5.56316	42.0821	40.5218
TRIM25	7706	2.17185	2.17227	3.83645	1.01e-06	0.00022828	3.48585	3.9273	16.168	17.2446	22.3275	22.5982
MAF	4094	1.9657	1.96599	4.94799	1.02e-06	0.00022886	4.92477	5.48788	20.8163	19.8549	66.6772	67.5533
SOST	50964	6.25838	6.29621	2.31488	1.12e-06	0.00024534	0.0810662	0.02067	3.88245	4.15761	10.8803	10.9371
NRN1	51299	4.44948	4.45036	5.71215	1.13e-06	0.00024534	1.76319	2.53207	53.3332	40.4776	107.146	109.409
DMRTA2	63950	2.86521	2.86733	1.7026	1.14e-06	0.00024534	0.810662	0.806129	6.36084	5.43324	3.01988	3.04867
BMP5	653	7.62297	7.80426	2.03645	1.22e-06	0.00025819	0	0.02067	2.31883	2.25597	9.88819	10.2511
ZNF677	342926	7.0223	7.20314	1.27167	1.22e-06	0.00025819	0.0101333	0.010335	1.30833	1.71265	6.20329	5.30976
DDX58	23586	2.48742	2.4876	6.11626	1.26e-06	0.00025936	8.73489	9.51853	46.398	55.9859	147.789	147.924
MAB21L2	10586	3.96319	3.96432	5.01139	1.26e-06	0.00025936	1.56052	1.71561	21.295	29.8592	68.4978	70.7417
RBM20	282996	2.71051	2.71447	2.20382	1.27e-06	0.00025965	0.445864	0.403065	2.92514	2.64575	10.4987	10.8228
ERBB4	2066	3.94025	3.94054	6.77081	1.29e-06	0.00026097	5.06664	7.61689	98.2101	96.4636	222.043	225.919
C17orf51	339263	8.45645	8.63813	3.17707	1.32e-06	0.00026312	0.0202666	0	4.66958	3.47255	22.709	23.5509
BMP4	652	3.13796	3.15166	1.36656	1.33e-06	0.00026312	0.121599	0.134355	1.11687	1.15752	6.45404	6.58004
ADAMTS15	170689	2.58711	2.58867	3.10965	1.38e-06	0.00026876	1.10453	1.01283	6.8395	5.89388	18.1629	18.8763
PARM1	25849	2.22282	2.2237	3.44622	1.42e-06	0.00027472	1.89492	1.66393	8.14783	8.48057	22.153	23.1572
PIFO	128344	3.63369	3.63851	3.37073	1.45e-06	0.00027683	0.455998	0.299715	4.96741	4.45289	25.718	26.3201
EBF3	253738	5.02969	5.03135	5.53109	1.47e-06	0.00027916	0.952528	1.37455	30.9958	45.0604	98.8492	100.365
CYP1B1	1545	5.25055	5.25974	3.66562	1.53e-06	0.00028579	0.182399	0.237705	6.54167	9.55541	29.1195	30.6645
CYYR1	116159	2.97273	2.97437	3.62346	1.55e-06	0.00028579	1.06399	1.04383	7.31816	9.26012	27.4078	27.9842
BARHL2	343472	6.31286	6.34205	2.80166	1.56e-06	0.00028579	0.0405331	0.0930149	6.30766	4.47651	15.3501	15.6752
IRX3	79191	5.55276	5.57787	2.81237	1.61e-06	0.00029382	0.0405331	0.113685	3.37188	3.96862	17.2907	17.5044
LHX9	56956	7.2062	7.20974	6.03576	1.73e-06	0.00031218	0.658663	0.45474	59.46	105.629	112.586	114.985
WLS	79971	2.76297	2.76309	7.57032	1.76e-06	0.0003142	14.7034	14.7894	112.921	87.2743	454.148	456.677
CFTR	1080	4.5438	4.58953	0.200014	1.79e-06	0.0003161	0.0506664	0.031005	0.978591	0.992156	2.47477	2.37542
COL23A1	91522	3.05059	3.05955	1.04059	1.82e-06	0.00031858	0.192532	0.196365	1.66999	1.57091	4.57888	4.16651
HOXB5	3215	10.1886	144269485	1.53717	1.88e-06	0.00032361	0	0	1.75508	1.4528	7.07545	7.22788
C9orf64	84267	2.61608	2.61936	2.55781	1.88e-06	0.00032361	0.455998	0.55809	3.06341	3.16545	13.9765	14.2271
TNFRSF11B	4982	4.75586	4.80832	0.754961	1.96e-06	0.0003334	0.0303998	0.04134	1.10623	0.897665	4.09918	4.00137
TBX15	6913	4.5768	4.61023	1.03774	2.03e-06	0.00034308	0.0405331	0.0723449	1.27642	1.47642	4.7206	4.80165
PGM5	5239	5.01877	5.02492	4.19956	2.06e-06	0.00034442	0.263465	0.361725	12.0941	8.20891	44.5677	44.8916
PEX5L	51555	2.14932	2.14981	3.35609	2.19e-06	0.00035788	3.01972	3.28653	14.7959	13.1815	13.5949	13.5539
LEF1	51176	1.91323	1.91353	4.82877	2.2e-06	0.00035788	5.15784	4.67142	17.7529	19.288	61.0844	62.6755
LOC440910	440910	4.67251	4.71841	1.17766	2.24e-06	0.00035788	0.0303998	0.0516749	0.989228	1.16933	5.89803	5.513
UNCX	340260	4.28822	4.29656	1.54867	2.24e-06	0.00035788	0.162132	0.28938	4.40366	4.45289	4.03377	4.23002
IRX5	10265	4.56115	4.57174	3.00544	2.25e-06	0.00035788	0.222932	0.134355	3.68035	4.84267	19.7437	19.702
XAF1	54739	7.67519	8.01758	0.661677	2.26e-06	0.00035788	0.0101333	0	1.20196	1.4528	3.34694	3.53137
ZNF248	57209	4.58068	4.58451	4.2415	2.28e-06	0.00035788	0.638397	0.35139	10.456	13.3587	43.5756	45.2727
C22orf34	348645	6.57091	6.75127	-1.20016	2.31e-06	0.00036018	0.0101333	0.010335	0.967954	1.2402	0.141727	0.152433
HOXB2	3212	8.09922	8.28076	2.21252	2.34e-06	0.00036246	0.0101333	0.010335	2.46775	3.90957	10.7386	10.7974
SAMD9L	219285	6.0516	6.17377	0.0773597	2.52e-06	0.00038714	0.0202666	0.010335	0.967954	1.25201	1.98418	2.10866
PAX3	5077	5.15454	5.15662	6.46605	2.55e-06	0.00038791	0.982928	0.868139	40.9838	25.0283	230.067	232.677
DDX60L	91351	3.53397	3.53507	4.22904	2.6e-06	0.00039157	1.45919	1.83963	16.285	21.9574	35.5299	35.5551
CACNA2D1	781	2.54159	2.54167	6.80478	2.69e-06	0.00040201	20.3578	20.2773	103.72	132.902	195.104	198.532
BTBD11	121551	1.78662	1.78721	3.43676	2.8e-06	0.00041387	2.45225	2.32537	8.21165	8.27978	21.717	22.0647
DMKN	93099	2.83715	2.8464	1.18422	2.81e-06	0.00041387	0.172266	0.196365	1.36152	1.28744	5.40743	5.27165
WNT8B	7479	3.25585	3.26008	1.93055	2.98e-06	0.00043481	0.496531	0.341055	4.06328	3.96862	6.96643	7.08815
NR4A2	4929	3.08761	3.09093	1.06149	3.05e-06	0.00044245	0.55733	0.49608	4.01009	4.97259	1.21013	1.21947
FOXA1	3169	4.28781	4.32093	0.475127	3.11e-06	0.00044706	0.0405331	0.0723449	1.11687	1.13389	2.89995	3.11218
MSX2	4488	4.60278	4.61556	3.38789	3.16e-06	0.00045066	0.192532	0.10335	3.14851	4.13398	27.3533	28.0477
OAS2	4939	5.22912	5.2541	1.9261	3.19e-06	0.00045139	0.111466	0.04134	2.66985	3.18907	8.32919	8.56167
ATOH1	474	5.64044	5.66737	1.84599	3.3e-06	0.00046444	0.0810662	0.06201	2.86131	4.42927	6.98824	7.24058
FOXJ1	2302	1.62576	1.62624	4.1855	3.4e-06	0.00047397	2.82718	2.85246	8.96687	8.56325	42.3328	43.761
ABCA8	10351	3.1164	3.12591	0.700185	3.42e-06	0.00047397	0.162132	0.2067	1.55298	1.6654	3.1398	3.03596
NKD1	85407	1.65196	1.65224	4.62848	3.61e-06	0.0004961	4.53971	4.86778	14.4874	15.0831	53.671	55.8795
SP5	389058	2.41693	2.42193	1.34034	3.88e-06	0.00052986	0.324265	0.320385	1.77635	1.67722	5.54916	5.60192
PGM5-AS1	572558	9.63441	144269484	0.552832	3.91e-06	0.00052986	0	0	1.19133	0.992156	3.29243	3.36623
RBM47	54502	5.99388	6.01287	3.87848	3.98e-06	0.00053506	0.141866	0.06201	7.95637	5.23244	37.1434	37.867
GLI1	2735	3.36989	3.38048	0.73324	4.1e-06	0.00054806	0.192532	0.14469	1.88272	1.62997	2.97627	3.16299
NOS1	4842	3.36842	3.37637	0.215544	4.22e-06	0.00055998	0.263465	0.18603	2.40393	2.26779	0.872167	0.901897
SLC17A6	57084	4.42264	4.42332	5.37571	4.52e-06	0.00059463	1.96586	3.63792	56.8221	63.2972	60.8445	62.6247
RASEF	158158	3.3737	3.38663	1.38285	4.59e-06	0.00059629	0.131733	0.14469	1.27642	1.61816	6.21419	6.35139
PTPRQ	374462	4.16453	4.1739	0.855146	4.61e-06	0.00059629	0.141866	0.258375	3.46761	3.74421	1.68982	1.51163
PRND	23627	6.16152	6.20345	2.21667	4.63e-06	0.00059629	0.0202666	0.0723449	2.81877	3.98044	10.5205	10.5941
PRPH	5630	3.7959	3.80919	1.58132	4.75e-06	0.00060286	0.151999	0.12402	2.21247	1.65359	6.7702	7.12625
OLFM3	118427	2.10554	2.10585	4.61994	4.79e-06	0.00060286	4.88424	4.9608	23.1564	19.2053	47.0098	48.3976
NDST4	64579	1.73343	1.73366	3.91478	4.8e-06	0.00060286	5.89757	6.24233	21.0078	19.3589	18.7625	19.2066
CNTN4	152330	6.90137	7.08211	1.41028	4.83e-06	0.00060286	0.0202666	0	1.28706	1.48823	6.60666	6.64355
FHAD1	114827	2.35324	2.35579	2.06062	4.85e-06	0.00060286	0.577597	0.671774	3.05278	3.34262	8.75438	8.7014
GALNT5	11227	5.0308	5.09221	0.26987	4.87e-06	0.00060286	0.0303998	0.031005	0.882859	1.21657	2.47477	2.62947
HOXD4	3233	10.5833	144269485	2.1338	4.97e-06	0.00060724	0	0	1.79763	2.43314	10.8585	11.3817
CABP7	164633	2.12488	2.12719	1.90177	5e-06	0.00060724	0.689063	0.630434	2.87195	2.89379	7.70778	7.68518
FYB2	199920	3.96374	3.97217	2.38802	5.03e-06	0.00060724	0.151999	0.28938	3.64844	3.25994	12.0577	12.1057
HOXA3	3200	8.78958	9.13277	1.69979	5.07e-06	0.00060724	0	0.010335	2.21247	3.54341	6.82471	6.99923
HOXA1	3198	4.56518	4.65529	-0.651926	5.07e-06	0.00060724	0.0202666	0.02067	0.489295	0.543324	1.36276	1.3592
MUC16	94025	6.21117	6.24559	0.736693	5.27e-06	0.00062731	0.0709329	0.04134	3.2336	5.31512	0.675929	0.635139
LMX1A	4009	9.6223	9.71614	5.45315	5.32e-06	0.00062868	0.0303998	0.010335	22.5182	11.8586	113.458	115.151
ADGRG2	10149	2.70946	2.71939	0.816915	5.36e-06	0.00062987	0.172266	0.16536	1.15942	1.06302	3.99016	4.06489
WDR72	256764	2.82288	2.828	2.11173	5.53e-06	0.0006452	0.324265	0.341055	2.6273	2.09061	10.357	10.2892
LOC100240735	100240735	6.74256	7.08359	0.319648	5.59e-06	0.00064892	0	0.010335	0.691396	0.696872	3.00898	3.12488
RGS4	5999	3.01295	3.01583	2.6344	5.67e-06	0.00065374	0.668796	0.53742	5.47798	4.27572	13.1806	13.1982
LMX1B	4010	5.26112	5.27991	3.05349	5.76e-06	0.00065976	0.162132	0.04134	4.11646	3.82689	20.8775	20.9342
HOXC4	3221	7.65979	7.84111	1.99271	5.96e-06	0.00067824	0.0202666	0	1.92527	2.77567	9.45211	9.83194
GABRA2	2555	5.25646	5.29379	1.73386	6.21e-06	0.00069811	0.0202666	0.0826799	2.03164	1.98431	7.94762	7.99004
NEUROD4	58158	4.96582	4.9699	4.00264	6.25e-06	0.00069811	0.466131	0.47541	10.9241	18.6147	32.292	33.548
SLIT3	6586	2.03094	2.03181	3.4257	6.29e-06	0.00069811	1.71252	1.70527	7.52026	6.44901	23.3959	23.7923
EVX2	344191	3.4775	3.48197	2.15394	6.3e-06	0.00069811	0.303998	0.506415	4.42493	4.61825	8.22017	8.7014
HOXB3	3213	10.3887	10.5126	4.66554	6.32e-06	0.00069811	0.0303998	0	15.2958	29.5993	52.7116	54.7998
SIGLEC9	27180	5.0047	5.09582	-1.75123	6.5e-06	0.00071394	0.0202666	0.02067	0.691396	0.708683	0.130825	0.101622
DOCK8	81704	3.62646	3.64419	0.513175	6.6e-06	0.0007164	0.0810662	0.12402	1.18069	1.38193	2.91086	2.90893
C1QL3	389941	3.50558	3.5144	1.05546	6.6e-06	0.0007164	0.212799	0.196365	1.97846	2.70481	3.73942	3.6711
ANXA1	301	4.71636	4.7428	1.64211	6.82e-06	0.00073619	0.0911995	0.0516749	2.24438	1.58273	7.42432	7.41842
FLJ12825	440101	4.52075	4.53754	1.83973	6.98e-06	0.00074928	0.131733	0.0930149	2.1061	3.13002	8.19837	7.91383
WNT3A	89780	4.51413	4.54242	1.57315	7.47e-06	0.00079279	0.0810662	0.0516749	1.28706	1.81895	7.21718	7.50734
TCTEX1D1	200132	3.40194	3.42247	0.96832	7.52e-06	0.00079279	0.0810662	0.0930149	0.829675	1.0394	4.80782	4.96678
BARHL1	56751	5.55515	5.59267	2.20182	7.54e-06	0.00079279	0.0303998	0.0723449	2.95705	1.9725	11.1419	11.5468
NWD2	57495	3.20998	3.21378	1.10529	7.58e-06	0.00079279	0.486397	0.444405	3.64844	4.99621	1.63531	1.66406
FST	10468	1.96822	1.97011	2.69695	7.6e-06	0.00079279	0.810662	0.754454	2.94641	3.18907	15.5464	15.7768
CHRM2	1129	3.1971	3.19998	1.98031	7.76e-06	0.00079905	0.55733	0.671774	6.50976	4.7718	5.47285	5.69084
PARP12	64761	3.67798	3.68288	2.37534	7.82e-06	0.00079905	0.466131	0.279045	4.27602	5.31512	10.3679	10.5179
CERKL	375298	3.72212	3.73996	0.376531	7.84e-06	0.00079905	0.0911995	0.113685	1.18069	1.5591	2.43117	2.42623
DACH2	117154	2.01313	2.01346	4.37295	7.84e-06	0.00079905	4.68157	4.42338	16.7105	20.0675	39.2802	39.2389
IGFBP7	3490	2.15799	2.15998	2.32755	8.04e-06	0.00081394	0.759996	0.785459	3.20169	3.70877	10.8476	10.899
FBN2	2201	1.83899	1.83925	5.38021	8.07e-06	0.00081394	5.49224	5.70492	18.4975	21.5794	98.9582	99.8057
PLSCR1	5359	2.08306	2.08351	3.19085	8.16e-06	0.00081847	3.41491	3.3072	12.9557	15.5438	9.76827	9.78113
CCDC60	160777	4.37561	4.40883	1.27938	8.3e-06	0.00082791	0.0607997	0.0516749	1.40406	0.980345	5.93073	6.22436
FGB	2244	4.88735	5.06371	2.25677	8.56e-06	0.00084945	0.0101333	0.010335	0.297832	0.389776	13.9438	14.189
NKX2-2	4821	5.73628	5.91523	-1.942	8.72e-06	0.00086117	0.0101333	0.010335	0.563753	0.673249	0.109021	0.0889194
FAM81B	153643	3.09779	3.11403	0.10378	8.93e-06	0.00087687	0.121599	0.0930149	0.904133	0.956722	2.23493	2.13407
LPL	4023	2.04865	2.0491	4.03428	9.42e-06	0.0009204	3.63785	2.9248	13.8066	13.3587	32.0303	32.6334
TP63	8626	4.58018	4.65274	-1.39064	9.74e-06	0.00094396	0.0303998	0.02067	0.648848	0.637815	0.46879	0.393786
NDST3	9348	2.69067	2.69109	4.15195	9.8e-06	0.00094396	3.27305	4.73343	25.6986	25.985	23.2542	23.7415
MUC5AC	4586	3.92154	3.9405	-0.652663	9.82e-06	0.00094396	0.0911995	0.10335	1.26579	1.72446	0.283454	0.266758
FAM133A	286499	6.53115	6.71146	0.86188	9.95e-06	0.0009517	0.0101333	0.010335	0.829675	1.32287	4.34993	4.45867
TAL1	6886	6.33792	6.41265	0.954939	1e-05	0.00095476	0.0101333	0.04134	1.72317	2.64575	3.6522	3.60759
TFAP2C	7022	4.11994	4.12906	0.882813	1.01e-05	0.00095818	0.151999	0.258375	4.13774	3.02371	1.74433	1.68947
SPTLC3	55304	2.52526	2.53288	0.17374	1.03e-05	0.00096723	0.212799	0.217035	1.2126	1.27563	1.87516	1.95623
TRIM22	10346	1.61702	1.61736	3.44847	1.05e-05	0.00097932	4.06344	3.7516	12.0728	11.9059	16.7129	17.009
CGNL1	84952	2.213	2.21662	2.10461	1.05e-05	0.00097932	0.415464	0.444405	1.86145	2.13786	10.5096	10.5433
SERTM1	400120	3.71811	3.73687	0.757066	1.06e-05	0.00097932	0.101333	0.0930149	1.4998	1.08665	3.57588	3.82353
BAMBI	25805	3.06638	3.0681	4.44488	1.07e-05	0.00098608	1.08426	0.940484	9.93482	7.02777	55.1209	56.7306
CFAP45	25790	3.43349	3.4481	1.23034	1.09e-05	0.00099992	0.0911995	0.155025	1.25515	1.42918	5.65818	5.56381
CDH13	1012	2.24293	2.24484	1.39182	1.14e-05	0.00104495	0.790396	0.847469	3.58462	4.18123	3.1289	3.1884
APCDD1	147495	2.32275	2.32302	5.52459	1.16e-05	0.00105392	5.80637	6.06664	25.7199	33.7097	100.517	104.518
NHLH2	4808	3.8434	3.84473	4.17513	1.2e-05	0.00108192	1.09439	1.6846	16.1255	23.7881	32.5536	33.2559
TRPM3	80036	2.42617	2.42643	6.15046	1.21e-05	0.00108741	6.04957	6.71774	39.1649	29.434	171.97	173.024
OTX2-AS1	100309464	4.40072	4.42517	1.55606	1.21e-05	0.00108741	0.0607997	0.0930149	1.96782	1.32287	7.10816	7.17707
MGST1	4257	2.21667	2.21814	3.14459	1.24e-05	0.00110619	1.00319	1.11618	4.45684	5.40961	20.9538	20.2355
CAPSL	133690	8.73069	144269483	0.0933869	1.26e-05	0.00110619	0	0	0.531843	0.637815	2.55109	2.71839
SRL	6345	3.27001	3.27657	1.87589	1.26e-05	0.00110619	0.243199	0.299715	3.05278	2.19692	8.01303	8.29491
CAVIN1	284119	2.5515	2.5578	1.51384	1.27e-05	0.00110619	0.293865	0.22737	1.47852	1.59454	6.61757	7.01193
TENM2	57451	1.45158	1.45168	5.26693	1.27e-05	0.00110619	12.849	13.5802	35.1229	37.1704	65.4561	66.8928
DKK1	22943	3.12775	3.15613	0.405157	1.27e-05	0.00110619	0.0607997	0.06201	0.585027	0.507889	3.34694	3.42975
TTTY10	246119	8.41853	144269483	-0.530787	1.29e-05	0.00111878	0	0	0.478658	0.460644	1.60261	1.60055
GRIK1	2897	2.0954	2.09594	3.45178	1.31e-05	0.0011313	2.60425	2.96614	10.8496	12.9689	18.0211	18.292
RGSL1	353299	5.09726	5.21775	-2.00552	1.32e-05	0.0011313	0.0202666	0.010335	0.563753	0.578758	0.0981188	0.114325
KIZ	55857	1.90557	1.90606	3.62556	1.36e-05	0.00116367	3.06025	2.84212	10.1901	11.9413	22.7963	23.2969
SGCD	6444	1.80759	1.80805	2.87075	1.39e-05	0.00117971	3.27305	2.8938	10.6369	10.961	7.88221	8.20599
RBMS3	27303	3.0469	3.0487	3.42717	1.4e-05	0.00118444	0.729596	1.20919	8.06274	7.96087	23.1778	23.5128
IL6R	3570	2.85971	2.87635	0.430452	1.4e-05	0.00118444	0.111466	0.0930149	0.712669	0.791363	3.1289	3.29002
TMEM176A	55365	3.27221	3.28505	1.72111	1.47e-05	0.00123252	0.121599	0.155025	1.54234	1.1457	8.46002	8.46005
LGR6	59352	4.52239	4.583	-1.31364	1.5e-05	0.00125741	0.0405331	0.02067	0.670122	0.803174	0.392475	0.406489
JAG1	182	1.52759	1.52765	6.34666	1.52e-05	0.00125811	20.5199	23.1194	63.5658	62.246	158.811	160.118
LIM2	3982	6.94959	7.29101	0.214142	1.52e-05	0.00125811	0.0101333	0	0.936043	0.661437	2.69282	2.68028
CPNE4	131034	2.97982	2.98318	2.19123	1.55e-05	0.00127748	0.506664	0.527085	4.79722	3.36624	9.10324	9.1587
GJA1	2697	1.74752	1.74769	5.84524	1.57e-05	0.00128436	8.52209	7.76158	29.1875	25.489	134.052	140.073
AFP	174	3.76754	3.93709	5.15139	1.57e-05	0.00128436	0.0101333	0.010335	0.148916	0.165359	106.208	106.919
FOXN1	8456	5.3822	5.56025	-2.16264	1.64e-05	0.00133226	0.0101333	0.010335	0.436111	0.531512	0.119923	0.127028
CHRNB4	1143	3.18009	3.18481	1.06292	1.66e-05	0.0013485	0.303998	0.444405	2.98896	3.81508	2.40936	2.56596
TBX3	6926	2.75164	2.76989	0.766265	1.7e-05	0.0013681	0.0911995	0.0930149	0.585027	0.673249	4.34993	4.48408
ITGAX	3687	4.85204	4.92513	-1.34016	1.76e-05	0.00141795	0.0303998	0.02067	0.648848	0.909476	0.337965	0.342975
MUC12	10071	3.57939	3.58924	0.44804	1.78e-05	0.00142088	0.141866	0.22737	1.91463	2.52764	1.70073	1.65136
HOXB4	3214	11.2675	144269486	2.15052	1.85e-05	0.00146949	0	0	2.59539	4.20485	9.71376	10.2511
KCNJ15	3772	8.58162	144269483	-1.415	1.86e-05	0.00146949	0	0	0.521206	0.531512	0.566908	0.558922
DHX58	79132	2.3313	2.33479	2.87398	1.87e-05	0.00146949	0.52693	0.382395	2.26565	2.32684	19.2204	19.4098
HOXB6	3216	6.51975	6.70005	0.828795	1.87e-05	0.00146949	0.0202666	0	0.904133	1.22838	4.20821	4.36975
CDC20B	166979	5.99607	6.04308	1.96314	1.89e-05	0.00146949	0.0405331	0.04134	1.89336	3.51979	8.8634	9.1587
HOXA4	3201	6.64075	6.98156	0.0666297	1.89e-05	0.00146949	0	0.010335	0.553116	0.744117	2.43117	2.57866
GDF6	392255	2.83241	2.8457	1.1233	1.89e-05	0.00146949	0.151999	0.10335	0.882859	0.956722	5.50555	5.55111
HMCN1	83872	1.49735	1.4978	3.53155	1.9e-05	0.00146949	2.92852	2.83179	7.967	8.3034	23.6139	23.8177
HOXC5	3222	7.13636	7.31731	1.71015	1.97e-05	0.00151192	0.0101333	0.010335	2.1061	1.1457	8.07845	8.38383
DBX1	120237	9.64916	144269484	0.882613	1.97e-05	0.00151192	0	0	0.904133	1.31106	4.42625	4.49678
SIM1	6492	4.96979	5.0069	-0.128274	1.98e-05	0.00151334	0.0202666	0.0826799	1.75508	1.53548	1.01389	1.02892
RIMBP2	23504	1.75155	1.75265	2.55708	2.01e-05	0.0015292	1.32746	1.19886	4.29729	4.21666	11.9705	12.3725
TTYH2	94015	1.54312	1.54356	3.46578	2.03e-05	0.00153711	2.86772	3.09016	8.7435	8.62231	21.1609	21.8742
TESPA1	9840	6.72416	7.06515	-1.73921	2.06e-05	0.00155636	0	0.010335	0.616938	0.755928	0.152629	0.165136
HOXB7	3217	4.67762	4.79692	-0.780329	2.07e-05	0.00155893	0.0202666	0.010335	0.382927	0.472455	1.26464	1.32109
CREG2	200407	2.62728	2.62827	2.3043	2.11e-05	0.00158121	1.39839	1.94298	11.2432	9.40186	2.79093	2.7692
POU4F1	5457	5.69338	5.70312	3.73623	2.19e-05	0.00163328	0.162132	0.237705	6.96714	13.8666	29.0323	29.8515
EHHADH	1962	2.67148	2.68167	0.345536	2.38e-05	0.00176813	0.162132	0.16536	0.94668	1.15752	2.52928	2.68028
TPBG	7162	3.99633	3.99666	7.77801	2.42e-05	0.00178701	5.80637	5.56023	118.899	62.5176	550.206	574.127
UNC45B	146862	3.51333	3.55695	-1.31195	2.43e-05	0.0017876	0.0405331	0.04134	0.468022	0.496078	0.675929	0.622436
ALDH1A1	216	7.85957	144269483	0.140617	2.48e-05	0.00182159	0	0	0.340379	0.295285	2.97627	3.04867
APOL6	80830	5.99101	6.05334	2.50734	2.52e-05	0.00183836	0	0.06201	2.11673	1.96069	14.8922	15.2306
GABRB1	2560	6.40845	6.58861	0.778575	2.57e-05	0.00186859	0.0202666	0	1.14878	0.814985	4.1973	4.16651
GUSBP4	375513	4.20411	4.21999	2.034	2.64e-05	0.00191719	0.141866	0.0930149	1.82954	2.56307	11.5453	8.47275
HELZ2	85441	1.44758	1.44766	5.52334	2.66e-05	0.00192204	15.585	16.9494	43.058	45.6864	76.271	78.4523
PDE1A	5136	3.48213	3.48301	4.27615	2.7e-05	0.00194547	1.47946	2.62509	19.6782	26.1858	33.2078	33.1669
RARRES3	5920	7.70196	144269482	-0.0178848	2.74e-05	0.00196079	0	0	0.287195	0.283473	2.78003	2.60407
MS4A6A	64231	5.92345	6.1028	0.594014	2.76e-05	0.00196742	0.0202666	0	0.765854	0.637815	3.80483	3.88705
CFI	3426	3.20167	3.21008	1.75897	2.82e-05	0.00200286	0.263465	0.155025	1.72317	2.16148	8.22017	7.87572
CACNA1F	778	3.13091	3.14989	-0.25416	2.83e-05	0.00200765	0.0709329	0.113685	0.797764	0.838608	1.63531	1.54974
IGF1	3479	4.03475	4.05886	-0.400776	2.86e-05	0.0020159	0.101333	0.0516749	1.08496	1.47642	0.883069	0.901897
C7orf57	136288	2.87996	2.89664	0.15358	2.89e-05	0.00203168	0.121599	0.0826799	0.74458	0.779551	2.54019	2.41353
ADAMTS14	140766	2.82423	2.83865	-0.708592	2.93e-05	0.00204968	0.111466	0.12402	0.77649	0.909476	0.850363	0.838383
KCNQ5	56479	2.9579	2.96843	-0.740154	2.94e-05	0.00205427	0.131733	0.196365	1.26579	1.29925	0.305258	0.292164
SOX13	9580	1.86957	1.87004	4.26979	3.08e-05	0.00212879	2.76638	3.40021	11.8495	10.6775	43.0741	44.0913
FGD5	152273	2.41952	2.42195	1.82458	3.08e-05	0.00212879	0.658663	0.671774	4.06328	3.05915	6.22509	6.60544
TGFBR3	7049	1.64681	1.64818	2.14579	3.09e-05	0.00212879	0.972795	0.992159	3.05278	3.10639	9.17956	9.31113
FAM19A4	151647	3.13611	3.13997	3.44475	3.12e-05	0.00214713	0.506664	0.403065	4.80786	3.20088	28.0729	28.4923
APOL1	8542	3.92903	3.99982	-1.29549	3.15e-05	0.00215942	0.0202666	0.031005	0.382927	0.437021	0.752244	0.762166
DUSP27	92235	4.68489	4.7753	-1.61761	3.17e-05	0.00216217	0.0101333	0.031005	0.531843	0.590569	0.348867	0.355678
BHLHE22	27319	4.15556	4.17696	0.497996	3.24e-05	0.00219573	0.0810662	0.0930149	1.95718	1.18114	2.55109	2.60407
CMKLR1	1240	4.24448	4.29609	-1.40406	3.24e-05	0.00219573	0.0405331	0.031005	0.595664	0.814985	0.381573	0.317569
LOC100131257	100131257	4.77672	4.82275	-0.851988	3.26e-05	0.00219691	0.0506664	0.031005	0.893496	1.42918	0.446986	0.406489
GATA3	2625	4.62141	4.67367	-0.325626	3.27e-05	0.00219691	0.0303998	0.04134	0.712669	1.12208	1.36276	1.51163
WNT7B	7477	4.26205	4.27059	2.61207	3.3e-05	0.00221299	0.131733	0.31005	5.05251	3.43711	13.7693	14.0874
TMEM132D	121256	5.35244	5.5304	-1.35565	3.38e-05	0.00225389	0.0101333	0.010335	0.382927	0.566946	0.643223	0.673247
MROH9	80133	4.8394	4.93018	-0.771142	3.39e-05	0.00225389	0.0303998	0.010335	0.712669	0.531512	1.0466	1.14325
CTSF	8722	2.25498	2.26055	1.433	3.41e-05	0.00226229	0.243199	0.320385	1.34024	1.35831	6.47584	6.54193
ZAN	7455	3.76838	3.78271	-0.18267	3.55e-05	0.00234711	0.162132	0.0930149	1.45725	2.06699	0.752244	0.698652
GDF10	2662	5.85733	5.91957	1.91553	3.59e-05	0.00236218	0.0405331	0.02067	2.41457	1.28744	9.27768	9.70492
CD84	8832	5.188	5.30869	-1.97207	3.62e-05	0.00237444	0.0202666	0.010335	0.499932	0.720494	0.0872167	0.0889194
CTXN3	613212	3.02033	3.04628	-1.04231	3.68e-05	0.00240399	0.0709329	0.06201	0.521206	0.578758	0.795852	0.82568
DMRT3	58524	4.39372	4.40971	1.37593	3.71e-05	0.00241858	0.141866	0.0930149	3.16978	1.81895	5.09127	5.29706
INPP4B	8821	1.81191	1.81308	2.06877	3.8e-05	0.00245806	1.14506	1.28154	4.06328	4.4647	7.24989	6.98652
IRF1	3659	1.52753	1.52826	3.65598	3.81e-05	0.00245806	1.86452	1.67427	5.09505	5.11433	30.5694	31.4521
PKHD1	5314	4.64107	4.67457	-0.110289	3.82e-05	0.00245806	0.0506664	0.06201	1.05305	1.83076	1.27554	1.27028
TRABD2B	388630	3.10883	3.1168	1.3089	3.83e-05	0.00245806	0.263465	0.175695	2.20183	1.60635	5.33112	5.33516
C3P1	388503	4.75658	4.84717	-1.91138	3.87e-05	0.00247932	0.0101333	0.031005	0.54248	0.637815	0.141727	0.127028
GSG1L	146395	2.10126	2.10745	0.338037	3.96e-05	0.00252662	0.243199	0.24804	1.04241	1.07484	2.50748	2.46434
WDFY4	57705	4.21616	4.25642	-1.43445	4.07e-05	0.00258683	0.0506664	0.04134	0.702032	1.06302	0.141727	0.127028
UST-AS1	100128176	2.36791	2.37683	0.156232	4.2e-05	0.00265884	0.162132	0.196365	0.893496	0.968533	2.19132	2.2738
C4orf54	285556	2.81988	2.83566	-1.07657	4.21e-05	0.00265884	0.121599	0.0930149	0.765854	0.76774	0.490594	0.520814
TNFRSF8	943	3.5046	3.54342	-0.300825	4.27e-05	0.00268171	0.0303998	0.06201	0.54248	0.531512	1.79884	1.90542
CDH12	1010	1.56773	1.56829	2.37348	4.28e-05	0.00268171	2.29012	2.47006	7.05224	7.06321	6.12697	6.04652
WIF1	11197	2.00731	2.0113	0.218122	4.38e-05	0.00273563	0.374931	0.37206	1.4998	1.51186	1.559	1.61325
VSX1	30813	3.42254	3.44937	-1.77263	4.4e-05	0.0027406	0.0506664	0.0826799	0.74458	0.708683	0.0218042	0.0254055
TFAP2D	83741	9.81254	144269484	0.566742	4.42e-05	0.00274187	0	0	0.94668	1.53548	3.21612	3.23921
GDF7	151449	4.91761	4.94089	2.45026	4.48e-05	0.00277438	0.0911995	0.0723449	3.28679	1.72446	13.8784	13.8587
HPN	3249	3.39923	3.4486	-1.00613	4.51e-05	0.00277897	0.0303998	0.04134	0.414837	0.366153	1.0357	1.05433
MUC3A	4584	2.95786	2.96157	0.730492	4.55e-05	0.00279874	0.516797	0.4134	2.94641	4.31115	0.893971	0.812977
SLC5A12	159963	2.7033	2.70985	1.55661	4.58e-05	0.00280595	0.263465	0.24804	1.39343	1.96069	6.91192	6.96112
MAL	4118	2.70519	2.71778	1.09037	4.83e-05	0.00295146	0.111466	0.155025	0.967954	0.779551	5.47285	5.36057
TAL2	6887	3.33868	3.35525	0.514585	4.87e-05	0.00295925	0.0709329	0.14469	1.0105	1.19295	3.09619	3.08677
ITGA8	8516	2.70035	2.7097	0.36835	4.88e-05	0.00295925	0.141866	0.217035	1.10623	1.2402	2.51838	2.52785
TRPA1	8989	2.98728	3.0245	-0.511719	4.9e-05	0.00295925	0.0405331	0.0516749	0.382927	0.366153	1.67892	1.67677
LGR5	8549	4.48984	4.49521	3.8323	4.92e-05	0.00296758	0.344531	0.361725	10.573	5.31512	34.1998	34.8056
ONECUT1	3175	2.26951	2.27214	1.67951	4.96e-05	0.00298112	0.506664	0.692444	2.75495	3.03553	5.94164	6.33868
OPRK1	4986	3.00846	3.01553	0.907975	5.05e-05	0.00301727	0.283732	0.2067	1.63808	2.33865	3.39055	3.42975
CLYBL	171425	2.34482	2.34569	4.27031	5.06e-05	0.00301727	1.81386	1.87063	10.9666	7.73645	46.8463	46.6827
SAMD3	154075	2.98097	2.98221	2.18731	5.09e-05	0.0030272	1.20586	1.60192	13.4131	8.75223	1.11201	1.10514
CDH15	1013	3.15656	3.18098	0.0392139	5.13e-05	0.00303957	0.0506664	0.0930149	0.627574	0.673249	2.44207	2.2865
SOX14	8403	5.60638	5.78502	-0.872181	5.18e-05	0.00305958	0.0101333	0.010335	0.425474	0.708683	0.99209	1.10514
HES2	54626	2.66271	2.67627	-0.503845	5.37e-05	0.003159	0.141866	0.10335	0.755217	0.814985	1.16652	1.20676
HOTAIRM1	100506311	4.48307	4.4991	1.80545	5.38e-05	0.003159	0.0810662	0.155025	1.92527	3.41349	7.65326	7.85031
LOC349160	349160	3.14202	3.17044	-1.17318	5.45e-05	0.0031878	0.0709329	0.0516749	0.595664	0.507889	0.686831	0.673247
TEKT4	150483	6.24014	6.57996	-0.74896	5.47e-05	0.0031878	0	0.010335	0.404201	0.578758	1.31915	1.23217
CCDC155	147872	3.4624	3.48931	-1.39527	5.48e-05	0.0031878	0.0506664	0.0826799	0.819038	0.673249	0.294356	0.254055
TUBBP5	643224	4.34603	4.43551	-1.02884	5.53e-05	0.0032056	0.0101333	0.031005	0.414837	0.472455	1.0357	0.927302
UBASH3A	53347	4.06135	4.11258	-1.65122	5.6e-05	0.00323644	0.0405331	0.031005	0.510569	0.732306	0.239846	0.266758
SMAD6	4091	2.31908	2.32351	1.78306	5.62e-05	0.00323644	0.374931	0.341055	2.03164	1.54729	8.13296	8.30761
MCTP2	55784	4.18811	4.22832	0.273964	5.65e-05	0.0032461	0.0607997	0.031005	0.680759	1.05121	2.78003	2.68028
KCNJ5	3762	2.53067	2.53287	1.63531	5.7e-05	0.00326326	0.749863	0.744119	5.10569	3.5316	4.1646	4.31894
RIPPLY3	53820	3.76333	3.77659	1.33106	5.84e-05	0.00333215	0.111466	0.16536	1.43598	2.36228	5.7672	5.32246
LOC105369535	105369535	3.53911	3.56615	-1.43568	5.89e-05	0.00335312	0.0607997	0.0723449	0.670122	0.909476	0.228944	0.177839
TRIL	9865	1.39945	1.39976	3.95034	5.92e-05	0.00336103	4.09384	3.87562	10.7858	10.2405	31.3217	32.5191
CD28	940	6.13354	6.47305	-2.30081	5.99e-05	0.00339177	0	0.010335	0.414837	0.496078	0.0872167	0.101622
MYBPC3	4607	3.06331	3.08592	-1.54842	6.03e-05	0.00340051	0.0810662	0.0723449	0.585027	0.720494	0.239846	0.254055
HOXD3	3232	6.58698	6.62906	2.26441	6.07e-05	0.00341389	0.0506664	0.04134	2.70176	6.4372	9.53933	10.1876
FAP	2191	2.69062	2.70319	0.547019	6.14e-05	0.00344523	0.141866	0.12402	0.74458	0.992156	3.41235	3.39164
MYOCD	93649	3.87717	3.9097	-0.390401	6.17e-05	0.00345134	0.0709329	0.04134	0.680759	1.01578	1.33005	1.42271
ERMN	57471	4.95799	5.04903	0.121473	6.3e-05	0.00350858	0.0101333	0.031005	0.829675	0.519701	2.55109	2.60407
ROBO3	64221	2.3058	2.30598	5.60372	6.38e-05	0.00354509	7.94449	9.5392	35.91	50.5645	93.1038	94.8135
NA	105378152	4.26713	4.33894	-2.18772	6.43e-05	0.00356354	0.0303998	0.02067	0.436111	0.60238	0.0545104	0.0635138
LCK	3932	3.22038	3.26306	-0.909511	6.54e-05	0.00361023	0.0405331	0.04134	0.351016	0.437021	1.13382	1.15595
RBMS1	5937	2.59628	2.59757	3.97693	6.56e-05	0.00361023	1.38826	1.16785	9.13706	6.31909	40.9809	35.5932
TMEM233	387890	3.6332	3.68332	-2.21299	6.64e-05	0.00363117	0.0405331	0.031005	0.425474	0.496078	0.0872167	0.101622
IL1R1	3554	4.49621	4.54187	-0.424043	6.65e-05	0.00363117	0.0607997	0.02067	0.765854	1.1457	1.19923	1.25757
ADGRG6	57211	2.91749	2.92569	0.0786403	6.66e-05	0.00363117	0.222932	0.196365	1.89336	1.28744	1.36276	1.30839
FMO1	2326	9.95239	144269485	1.01436	6.67e-05	0.00363117	0	0	0.999864	1.73627	4.66609	4.80165
GLIS3	169792	2.28835	2.28892	4.6212	6.81e-05	0.00369488	2.72585	2.86279	16.0829	11.1972	56.5927	58.3311
IGFN1	91156	4.04122	4.05935	-0.345397	6.93e-05	0.00374714	0.141866	0.06201	1.37215	2.04337	0.545104	0.495408
ZNF831	128611	3.84817	3.88386	-1.58731	6.98e-05	0.00375495	0.0607997	0.04134	0.616938	0.897665	0.130825	0.152433
CHRNB3	1142	6.00664	6.34575	-1.0816	6.98e-05	0.00375495	0.0101333	0	0.351016	0.484267	0.937579	1.01622
PPP1R14C	81706	2.26172	2.26334	2.33487	7e-05	0.00375495	0.790396	1.15752	4.56321	4.78361	9.25587	9.78113
NMI	9111	3.44283	3.47767	-0.0226643	7.05e-05	0.00376266	0.0709329	0.031005	0.606301	0.531512	2.37665	2.2992
KDR	3791	3.30513	3.33173	1.65651	7.06e-05	0.00376266	0.0810662	0.0516749	0.553116	0.791363	8.68896	8.87924
MUC17	140453	5.22204	5.28369	-0.994585	7.19e-05	0.00382249	0.0405331	0.02067	0.840312	1.5591	0.228944	0.254055
MLIP	90523	2.90368	2.92455	-1.8763	7.22e-05	0.00382763	0.0911995	0.0723449	0.616938	0.626003	0.0545104	0.0508111
PITX2	5308	3.19472	3.22327	-0.0277036	7.28e-05	0.00384991	0.0607997	0.06201	0.670122	0.472455	2.25673	2.37542
NA	105375950	3.76585	3.8014	-0.645211	7.37e-05	0.00387791	0.0709329	0.031005	0.808401	0.614192	1.13382	1.13055
G6PC	2538	6.35226	6.69239	-2.26187	7.38e-05	0.00387791	0	0.010335	0.436111	0.626003	0.0327063	0.0381083
ALPK2	115701	2.50244	2.50869	0.510181	7.4e-05	0.00387791	0.233065	0.28938	1.28706	1.68903	2.48568	2.56596
LOC645752	645752	2.94605	2.97181	-1.32617	7.42e-05	0.00387791	0.0607997	0.0723449	0.478658	0.566946	0.566908	0.571625
CCBE1	147372	4.07295	4.08594	1.79442	7.55e-05	0.00393677	0.212799	0.0723449	2.01037	2.85835	7.89311	7.86302
ANTXRL	195977	4.88073	4.97159	-1.79322	7.6e-05	0.00394347	0.0101333	0.031005	0.521206	0.76774	0.141727	0.165136
LINC01933	101927115	3.44971	3.47468	1.39215	7.61e-05	0.00394347	0.0405331	0.10335	0.733943	0.862231	7.27169	6.83409
LOC105375205	105375205	9.9709	144269485	0.861573	7.65e-05	0.00395262	0	0	0.999864	1.77171	4.00107	4.20462
PECAM1	5175	3.55557	3.58488	-1.09054	7.69e-05	0.00396328	0.0810662	0.04134	0.648848	0.826797	0.599615	0.546219
CLEC12A	160364	8.47604	144269483	-2.39658	7.72e-05	0.00396829	0	0	0.425474	0.555135	0.0218042	0.0254055
FREM1	158326	1.73704	1.73762	4.22957	7.75e-05	0.0039735	2.30025	2.53207	7.2437	8.88216	45.5707	46.1746
BBOX1	8424	2.46128	2.46833	0.356919	7.8e-05	0.00398707	0.273599	0.18603	1.20196	1.3465	2.33305	2.33731
ZNF471	57573	5.88454	6.0638	-1.10178	7.89e-05	0.00401245	0.0101333	0.010335	0.478658	0.897665	0.675929	0.673247
FLI1	2313	3.13431	3.17204	-1.3372	7.89e-05	0.00401245	0.0405331	0.0516749	0.382927	0.448833	0.686831	0.698652
BATF2	116071	5.51652	5.69494	-0.842191	8.14e-05	0.00409559	0	0.02067	0.57439	0.484267	1.14472	1.07974
HNF4A	3172	5.13705	5.25762	-0.950648	8.14e-05	0.00409559	0.0202666	0.010335	0.436111	0.744117	0.904873	0.952708
ITPRID1	223075	3.08215	3.10215	-1.50351	8.15e-05	0.00409559	0.0709329	0.10335	0.670122	0.826797	0.163531	0.177839
C10orf90	118611	3.68501	3.71454	-1.32103	8.15e-05	0.00409559	0.0506664	0.0723449	0.648848	0.968533	0.272552	0.304866
C4orf19	55286	2.17272	2.17914	0.0495636	8.17e-05	0.00409559	0.233065	0.24804	0.999864	1.18114	1.74433	1.77839
CA4	762	2.89036	2.91598	-0.854244	8.25e-05	0.00412749	0.0607997	0.0723449	0.553116	0.448833	1.09021	1.04163
MUC2	4583	4.46226	4.55209	-2.15374	8.37e-05	0.00417376	0.0303998	0.010335	0.521206	0.437021	0.130825	0.101622
VXN	254778	2.21569	2.22059	0.602655	8.45e-05	0.00420631	0.344531	0.28938	1.32961	1.62997	2.70372	2.82002
TEX41	401014	3.50627	3.53811	-0.485811	8.54e-05	0.00423108	0.0607997	0.0516749	0.521206	0.791363	1.39547	1.44812
IGFBP7-AS1	255130	4.06701	4.13825	-0.940274	8.55e-05	0.00423108	0.0303998	0.02067	0.361653	0.543324	1.0684	1.06703
SCN4A	6329	2.5774	2.58399	0.713192	8.57e-05	0.00423108	0.202666	0.299715	1.66999	1.33469	3.16161	3.17569
SHISA9	729993	2.30585	2.30778	2.85435	8.61e-05	0.00424088	0.699196	0.940484	4.58448	3.51979	16.92	16.8312
HOXC8	3224	4.01437	4.13096	-1.56383	8.75e-05	0.00428774	0.0101333	0.02067	0.255285	0.283473	0.697734	0.698652
HOXA-AS2	285943	8.26357	144269483	-1.17084	8.76e-05	0.00428774	0	0	0.351016	0.496078	0.850363	0.927302
PEX5L-AS2	101928790	3.00054	3.0311	-1.43019	8.86e-05	0.00432658	0.0607997	0.0516749	0.425474	0.496078	0.534202	0.584327
KCNA7	3743	3.95261	3.99241	-1.41091	8.92e-05	0.00434717	0.0607997	0.031005	0.595664	0.874042	0.305258	0.304866
UGT3A2	167127	4.16538	4.33798	-1.81691	9.09e-05	0.00441627	0.0101333	0.010335	0.212737	0.200793	0.610517	0.584327
PAPPA	5069	1.94803	1.94868	3.17714	9.11e-05	0.00441669	2.30025	2.24269	9.96673	7.55928	15.9061	16.3358
LINC01814	101929567	4.25106	4.31111	-1.68464	9.15e-05	0.00442077	0.0303998	0.031005	0.468022	0.755928	0.239846	0.254055
TMEM252	169693	8.62143	144269483	-0.720485	9.22e-05	0.00444279	0	0	0.425474	0.661437	1.26464	1.27028
ITGA4	3676	2.03621	2.03895	0.991885	9.24e-05	0.00444484	0.55733	0.53742	1.99973	2.50401	3.10709	3.2265
PTPRT	11122	5.20224	5.29372	-1.42433	9.31e-05	0.00446286	0.0303998	0.010335	0.595664	1.01578	0.272552	0.22865
HOXB8	3218	5.3937	5.51483	0.0782515	9.4e-05	0.00449669	0	0.031005	0.627574	0.779551	2.40936	2.51515
PLAC4	191585	1.87066	1.87409	1.09351	9.44e-05	0.00449959	0.415464	0.423735	1.42534	1.65359	4.42625	4.49678
PCDH15	65217	1.47808	1.47846	2.58257	9.46e-05	0.00449959	3.23252	3.5449	9.43489	9.44911	5.09127	5.10651
HAGLR	401022	7.23987	7.36305	1.20122	9.54e-05	0.00452331	0.0303998	0	1.59553	3.47255	4.31723	4.45867
ADTRP	84830	5.21818	5.33894	-1.44264	9.55e-05	0.00452331	0.0101333	0.02067	0.457385	0.791363	0.403377	0.4573
CD96	10225	3.61831	3.66838	-2.02523	9.79e-05	0.00462366	0.0405331	0.031005	0.393564	0.519701	0.185335	0.203244
HOXC9	3225	7.35216	144269482	-0.904215	9.95e-05	0.00467528	0	0	0.234011	0.212605	1.28645	1.46082
EVX1	2128	5.32949	5.42119	-0.102284	9.95e-05	0.00467528	0.0405331	0	0.936043	0.814985	1.87516	1.91812
C10orf126	283080	7.58452	144269482	-1.81603	9.99e-05	0.00468416	0	0	0.265921	0.25985	0.5233	0.584327
VWDE	221806	1.92728	1.93568	1.00112	0.00010044	0.0046953	0.172266	0.175695	0.680759	0.649626	5.12398	5.28435
ANKRD30BL	554226	3.31797	3.34108	0.259731	0.00010072	0.00469644	0.0810662	0.0723449	0.94668	0.60238	2.69282	2.80731
SOSTDC1	25928	2.69953	2.70583	0.977313	0.00010232	0.00475936	0.314132	0.217035	2.01037	1.4528	3.92475	3.91245
GJD2	57369	1.94329	1.94425	1.81219	0.00010414	0.00482631	1.42879	1.6536	6.56294	5.2915	2.95447	3.09948
LOC101927356	101927356	2.62024	2.62284	1.95595	0.00010461	0.00482631	0.61813	0.661439	3.08469	4.80723	7.04275	7.12625
IRX1	79192	5.65438	5.69195	2.25772	0.00010471	0.00482631	0.0101333	0.0930149	1.87209	3.43711	11.5562	11.8644
FLT1	2321	2.09943	2.10446	1.08704	0.00010489	0.00482631	0.324265	0.279045	1.17005	1.42918	4.6988	4.90327
SLC6A2	6530	6.27601	6.61593	-1.25457	0.00010573	0.00482631	0	0.010335	0.382927	0.626003	0.719538	0.724058
PROX1-AS1	100505832	2.87689	2.88569	0.65117	0.00010596	0.00482631	0.131733	0.258375	1.43598	1.44099	3.20521	2.95975
OTOGL	283310	3.01115	3.02653	-0.740038	0.00010629	0.00482631	0.0911995	0.134355	0.77649	1.06302	0.752244	0.711355
CCDC140	151278	10.1976	144269485	2.26307	0.00010665	0.00482631	0	0	2.09546	1.12208	12.5265	13.1982
SLFN14	342618	4.77409	4.89369	-2.21039	0.00010679	0.00482631	0.0101333	0.02067	0.361653	0.555135	0.119923	0.127028
IL1R2	7850	5.28501	5.46277	-2.36748	0.00010681	0.00482631	0.0101333	0.010335	0.340379	0.566946	0.0654125	0.0635138
GALNT6	11226	2.94691	2.96926	-0.946644	0.00010689	0.00482631	0.0911995	0.06201	0.54248	0.661437	0.893971	0.800275
CXCL11	6373	4.67916	4.74006	1.37408	0.00010714	0.00482631	0.0202666	0.04134	1.05305	0.578758	7.02094	6.93571
PCA3	50652	3.26353	3.29222	-1.70491	0.00010714	0.00482631	0.0506664	0.0723449	0.521206	0.68506	0.196238	0.215947
OPRM1	4988	2.1562	2.15708	2.41328	0.00010798	0.00485245	1.83412	1.6846	6.5523	9.15382	6.2469	6.49112
EYA2	2139	1.71882	1.71952	2.77081	0.00010846	0.00485828	1.84426	2.098	5.93537	7.05139	12.134	11.9279
DMBT1	1755	4.19558	4.2555	-1.83122	0.00010864	0.00485828	0.0405331	0.02067	0.468022	0.708683	0.174433	0.177839
SP110	3431	2.1251	2.12712	1.40285	0.00010952	0.00488596	0.658663	0.857804	2.99959	3.62609	3.96836	3.74732
FIBIN	387758	2.89735	2.90595	1.15835	0.00011303	0.00503069	0.131733	0.26871	1.42534	1.57091	5.02586	5.0303
TNNT2	7139	4.21384	4.33138	-1.66435	0.00011426	0.00507317	0.0202666	0.010335	0.265921	0.354341	0.610517	0.558922
FGF7	2252	1.93337	1.93501	0.920538	0.00011653	0.0051616	1.00319	0.785459	3.51016	3.33081	1.28645	1.34649
ST6GALNAC1	55808	3.0612	3.09195	-2.01827	0.00011754	0.0051939	0.0506664	0.06201	0.521206	0.437021	0.141727	0.152433
SLITRK2	84631	4.79286	4.91252	0.370626	0.0001188	0.00523709	0.0101333	0.02067	0.340379	0.590569	3.41235	3.44245
TMEM176B	28959	2.20006	2.20452	1.42109	0.00011994	0.00527474	0.374931	0.320385	1.8189	1.38193	6.08336	6.14814
SLC18A1	6570	2.89367	2.90482	0.336507	0.00012038	0.00528164	0.131733	0.175695	0.936043	1.37012	2.6056	2.36272
NRK	203447	3.46916	3.53814	-1.22396	0.00012123	0.00530648	0.0303998	0.02067	0.276558	0.318907	1.00299	0.863788
KRT9	3857	6.04655	6.38579	-2.48283	0.00012241	0.00534552	0.0101333	0	0.351016	0.507889	0.0436083	0.0508111
CDH18	1016	2.87799	2.87917	4.2791	0.00012297	0.00535708	1.36799	1.52958	13.4556	7.81913	45.9305	46.5175
LOC643711	643711	4.06144	4.11266	0.149146	0.0001245	0.00541128	0.0202666	0.0516749	0.489295	0.755928	2.73642	2.62947
GPRC5D	55507	3.73174	3.78215	-2.03831	0.00012567	0.00544942	0.0202666	0.0516749	0.478658	0.507889	0.152629	0.13973
NCKAP5-AS1	101928185	2.27394	2.28224	-0.0366252	0.00012608	0.00545431	0.162132	0.217035	0.978591	0.862231	1.78794	1.8165
SGCZ	137868	1.90222	1.90659	-0.169451	0.00012649	0.00545431	0.334398	0.33072	1.27642	1.21657	1.0248	1.07974
SLC25A48	153328	2.61304	2.63098	-1.61477	0.00012667	0.00545431	0.101333	0.0826799	0.585027	0.555135	0.272552	0.254055
ADCYAP1	116	3.60693	3.60944	3.6006	0.00013067	0.00561366	0.374931	1.08517	8.67967	9.09476	26.3176	27.3618
UMODL1	89766	2.14614	2.15252	-0.723254	0.00013219	0.00566593	0.263465	0.217035	1.07432	1.06302	0.46879	0.444597
HOXA2	3199	6.18873	6.25119	1.58345	0.00013259	0.00566972	0.0101333	0.0516749	1.43598	3.25994	6.57396	6.75787
AMHR2	269	2.74381	2.76721	-1.47009	0.00013297	0.00567322	0.0810662	0.06201	0.468022	0.507889	0.501496	0.4573
TDRD15	100129278	7.51903	144269482	-1.82701	0.00013576	0.00576704	0	0	0.276558	0.224416	0.566908	0.546219
FZD10	11211	5.31442	5.65061	-1.29929	0.00013597	0.00576704	0.0101333	0	0.276558	0.236228	0.915775	0.952708
CACNG5	27091	2.0884	2.09471	0.355988	0.0001361	0.00576704	0.212799	0.26871	1.08496	0.968533	2.54019	2.60407
PLEKHS1	79949	3.89143	3.93599	-1.88087	0.0001367	0.00577895	0.0405331	0.04134	0.478658	0.779551	0.0981188	0.0889194
VIT	5212	9.98434	144269485	1.76254	0.00013788	0.00581592	0	0	1.82954	0.944911	8.77618	8.91735
VRTN	55237	2.51667	2.54111	0.272136	0.00013831	0.00582075	0.0709329	0.06201	0.351016	0.42521	3.08529	3.30272
LOC101929227	101929227	2.59714	2.60564	-0.801965	0.00013928	0.00584811	0.202666	0.18603	0.989228	1.38193	0.283454	0.304866
GABRG1	2565	2.51893	2.52958	-0.741112	0.00014057	0.00588912	0.172266	0.134355	0.989228	0.779551	0.73044	0.698652
KCNK1	3775	2.21932	2.2258	0.718034	0.00014181	0.00592746	0.222932	0.258375	1.26579	0.980345	3.49957	3.6711
SHH	6469	2.2205	2.22541	-0.489249	0.00014374	0.00599492	0.354665	0.279045	1.36152	1.60635	0.272552	0.292164
HTR1E	3354	2.26448	2.28147	-0.367494	0.00014618	0.00607143	0.0911995	0.0930149	0.446748	0.448833	1.72253	1.8419
TMPRSS7	344805	1.87105	1.87704	0.581361	0.00014653	0.00607143	0.253332	0.22737	0.91477	0.850419	3.40145	3.35353
LAMP3	27074	2.4246	2.43585	-0.0682551	0.00014656	0.00607143	0.162132	0.12402	0.861585	0.68506	1.92967	1.94352
FGA	2243	6.62471	144269481	1.17702	0.00014725	0.00608649	0	0	0.117005	0.153548	6.58486	6.83409
PARP10	84875	1.51105	1.51173	2.47051	0.00014913	0.00614262	1.83412	1.96365	5.12696	5.7049	9.31038	9.33654
TFPI	7035	3.89955	3.93212	1.18212	0.00014956	0.00614262	0.0607997	0.0516749	1.10623	0.60238	5.91983	5.9576
LOXHD1	125336	2.592	2.60178	-1.07531	0.00014992	0.00614262	0.182399	0.155025	0.872222	1.18114	0.174433	0.177839
CHST15	51363	1.37148	1.37164	4.44143	0.00014993	0.00614262	7.65062	7.2965	20.4334	18.2368	38.081	38.7053
MET	4233	2.40419	2.4115	1.23904	0.00015076	0.00616271	0.172266	0.26871	1.27642	1.06302	5.62548	5.83057
MS4A4E	643680	8.26508	144269483	-2.18447	0.00015444	0.00627556	0	0	0.340379	0.507889	0.185335	0.190542
LOC157273	157273	6.14075	6.48029	-2.19695	0.00015449	0.00627556	0.0101333	0	0.351016	0.566946	0.130825	0.152433
CCR5	1234	8.46318	144269483	-2.26063	0.00015453	0.00627556	0	0	0.382927	0.590569	0.0872167	0.0889194
CCDC69	26112	1.97141	1.97686	0.271712	0.00015596	0.00631981	0.243199	0.299715	1.0956	1.0394	2.28944	2.26109
COL6A3	1293	5.25704	5.31009	2.54662	0.00015739	0.00636378	0.0506664	0.02067	1.91463	0.909476	16.2877	16.0182
CEACAM20	125931	6.00826	6.34738	-2.46819	0.00015923	0.0064112	0.0101333	0	0.340379	0.496078	0.0763146	0.0508111
PSAPL1	768239	2.83629	2.86386	-1.35455	0.00015946	0.0064112	0.0506664	0.0723449	0.468022	0.42521	0.665027	0.584327
SPATA31D5P	347127	6.06653	6.40583	-2.46757	0.00015994	0.0064112	0	0.010335	0.340379	0.531512	0.0436083	0.0508111
RASSF9	9182	2.07222	2.07537	1.05282	0.00015994	0.0064112	0.506664	0.45474	1.75508	2.30322	3.674	3.77272
MYL9	10398	2.37372	2.38487	0.874152	0.00016085	0.00643357	0.111466	0.175695	0.787127	0.708683	4.55707	4.72543
SHOX2	6474	6.76048	6.78591	3.23478	0.00016142	0.00644264	0.121599	0.031005	4.41429	12.5555	19.5474	19.9688
SLC16A12	387700	3.69856	3.76851	-1.42676	0.00016239	0.00646722	0.0202666	0.031005	0.287195	0.413398	0.708636	0.711355
CLYBL-AS1	101927465	3.84433	3.93195	-0.493956	0.00016441	0.00652034	0.0101333	0.031005	0.351016	0.271662	1.76614	1.8292
SPATC1	375686	2.92286	2.95068	-1.91315	0.00016442	0.00652034	0.0709329	0.0516749	0.510569	0.437021	0.196238	0.215947
LAMA2	3908	3.48061	3.48284	4.17083	0.00016768	0.00662941	0.851195	0.764789	12.0516	5.97656	44.0771	44.4851
LINC01210	100507274	5.48432	5.66265	-0.908707	0.00016789	0.00662941	0.0202666	0	0.414837	0.626003	1.0357	1.06703
ALDH1A2	8854	2.04181	2.04995	0.374018	0.00016912	0.00664478	0.202666	0.16536	0.723306	0.803174	2.94356	2.95975
MYH13	8735	5.6536	5.83235	-1.93851	0.00016926	0.00664478	0.0101333	0.010335	0.393564	0.779551	0.152629	0.127028
ARGFX	503582	6.19354	6.53323	-2.43876	0.00016935	0.00664478	0.0101333	0	0.361653	0.590569	0.0218042	0.0127028
LRRC74A	145497	4.49137	4.58127	-2.23668	0.00017319	0.00678112	0.0101333	0.031005	0.393564	0.590569	0.0763146	0.0635138
GRIN3A	116443	1.82541	1.82595	2.70298	0.00017486	0.00683205	2.26985	3.05916	9.50935	9.37824	7.24989	7.57085
MEOX1	4222	3.85694	3.88676	0.889478	0.00017568	0.00684952	0.0607997	0.06201	1.18069	0.626003	4.64429	4.5984
PLEKHA4	57664	1.8816	1.88279	3.08448	0.00017752	0.006907	1.12479	1.30221	5.05251	3.88594	19.7437	19.8925
PTPRC	5788	2.01424	2.02057	0.534933	0.00017828	0.00692197	0.243199	0.22737	0.861585	1.05121	3.19431	3.13758
GPR55	9290	2.30012	2.31197	-1.43869	0.00017937	0.00694314	0.141866	0.12402	0.659485	0.661437	0.250748	0.266758
NTNG1	22854	1.92749	1.92828	2.63683	0.00017957	0.00694314	1.56052	2.14968	6.70122	7.41755	9.59384	9.92086
GNG12	55970	2.51014	2.5106	5.24527	0.00018337	0.00707507	3.29332	3.84462	25.2838	15.343	88.5685	91.3837
TMEM235	283999	3.3323	3.41719	-1.59567	0.00018409	0.00707949	0.0202666	0.02067	0.2021	0.236228	0.719538	0.724058
GNG12-AS1	100289178	2.22953	2.23249	1.94243	0.00018442	0.00707949	0.516797	0.53742	2.92514	2.01975	8.3837	8.75221
KCNJ2	3759	3.30552	3.30744	4.1068	0.00018463	0.00707949	1.05386	0.806129	12.1154	6.27184	40.8392	42.4273
WTAPP1	100288077	3.25553	3.30435	-1.70857	0.00018558	0.00710141	0.0303998	0.04134	0.308469	0.401587	0.46879	0.508111
NEUROD6	63974	3.65708	3.67324	-0.853222	0.00018673	0.00711954	0.172266	0.0516749	1.40406	1.46461	0.0545104	0.0635138
FLG2	388698	6.12303	6.46251	-2.36695	0.00018682	0.00711954	0	0.010335	0.340379	0.566946	0.0654125	0.0762166
NXPE1	120400	2.06975	2.07661	-0.817876	0.00018951	0.00720721	0.202666	0.237705	0.94668	0.909476	0.512398	0.495408
DES	1674	2.53121	2.544	1.00866	0.00019342	0.00734075	0.141866	0.113685	0.872222	0.614192	5.14578	5.25895
THSD7B	80731	1.61383	1.61475	2.66234	0.00019404	0.00734938	1.38826	1.49857	4.8185	4.01587	13.1043	13.2236
GBP4	115361	5.54698	5.72547	-0.435955	0.00019508	0.00736261	0.0202666	0	0.414837	0.673249	1.5917	1.74028
ACTC1	70	2.04958	2.0539	1.05085	0.00019518	0.00736261	0.293865	0.403065	1.54234	1.3465	4.46986	4.40786
POU2F3	25833	3.17398	3.2003	-1.70685	0.00019935	0.00750071	0.0911995	0.04134	0.585027	0.637815	0.185335	0.190542
ANO1	55107	2.59444	2.60596	-0.0798594	0.00019965	0.00750071	0.121599	0.16536	0.733943	1.01578	1.76614	1.86731
GRIN2A	2903	2.75205	2.75339	3.72753	0.00020733	0.00777323	0.993061	1.52958	10.4028	6.56713	29.2612	30.8423
RUFY4	285180	3.07041	3.0883	-0.66383	0.00020809	0.00778634	0.131733	0.06201	0.733943	0.921288	0.981188	0.901897
CFAP57	149465	2.38576	2.38909	1.36253	0.00021454	0.00800889	0.476264	0.485745	1.98909	3.05915	4.7206	4.73813
ADGB	79747	2.52963	2.54643	-0.791234	0.00021491	0.00800889	0.101333	0.0930149	0.489295	0.649626	1.0575	1.02892
GRIA4	2893	2.29641	2.29678	4.47811	0.00021541	0.00801165	3.52638	5.13649	17.8274	24.7448	40.6103	41.97
GJA8	2703	5.13046	5.25102	-1.80287	0.00021822	0.00809083	0.0303998	0	0.521206	0.649626	0.20714	0.215947
KLHL35	283212	1.55832	1.55866	3.22591	0.00021841	0.00809083	3.46558	4.14433	10.5837	11.835	13.0607	13.0457
LINC00598	646982	3.29086	3.3253	-1.51307	0.00021891	0.00809306	0.0506664	0.0516749	0.404201	0.626003	0.457888	0.431894
SPATA8	145946	2.45825	2.46814	-0.896916	0.00022011	0.00812144	0.182399	0.14469	0.787127	1.02759	0.5233	0.470003
INHBE	83729	3.30762	3.31655	1.95366	0.00022126	0.00814531	0.273599	0.12402	2.41457	1.54729	9.25587	9.73032
ADAM33	80332	3.07272	3.11025	-1.37358	0.00022164	0.00814531	0.0607997	0.031005	0.393564	0.401587	0.719538	0.635139
CHRNA1	1134	5.0263	5.14661	-1.58427	0.00022288	0.00815944	0	0.031005	0.510569	0.578758	0.403377	0.393786
ANXA3	306	2.36697	2.37704	0.937793	0.0002229	0.00815944	0.172266	0.14469	0.957317	0.68506	4.82962	4.76354
TMEFF2	23671	1.34252	1.3428	3.03323	0.00022351	0.00816529	4.32691	4.11333	10.8602	10.5476	9.67015	9.55248
RAB44	401258	3.60522	3.64428	-1.84111	0.00022394	0.00816529	0.0506664	0.04134	0.436111	0.720494	0.163531	0.165136
CHL1	10752	6.34395	6.68408	-1.5314	0.00022563	0.00821057	0	0.010335	0.691396	0.354341	0.457888	0.470003
CLEC4G	339390	3.22767	3.27639	-1.02184	0.00022617	0.00821444	0.0506664	0.02067	0.351016	0.34253	1.0684	1.07974
SSTR2	6752	2.12468	2.12499	4.54822	0.00022791	0.00826128	4.15464	5.73592	18.3592	24.7921	42.9324	44.4978
CFAP74	85452	2.34949	2.3556	0.236082	0.00022846	0.00826515	0.253332	0.26871	1.10623	1.57091	2.02779	1.8165
SYT2	127833	2.30419	2.3046	4.39674	0.00023225	0.00838589	3.86078	3.89629	14.6895	23.67	39.5746	40.8013
CCND1	595	1.74108	1.74118	6.17058	0.00023344	0.00841234	12.6362	17.3628	50.44	49.8322	149.141	152.891
LINC02510	729307	2.0491	2.05536	0.613812	0.00023669	0.00851299	0.273599	0.2067	1.07432	0.921288	3.32514	3.40434
IFITM2	10581	2.9044	2.92034	0.619087	0.0002376	0.00852935	0.141866	0.0723449	0.936043	0.68506	3.6522	3.77272
TMPRSS2	7113	3.38838	3.45696	-0.970932	0.00024035	0.00861145	0.0202666	0.031005	0.234011	0.330719	1.23194	1.18136
LOC100505938	100505938	2.41263	2.42277	0.155623	0.00024334	0.00865912	0.162132	0.155025	0.702032	1.00397	2.35485	2.3119
PARP15	165631	3.3718	3.40335	-1.61137	0.00024364	0.00865912	0.0810662	0.031005	0.54248	0.649626	0.272552	0.292164
COL6A5	256076	4.44607	4.51832	-1.87917	0.00024389	0.00865912	0.0101333	0.04134	0.457385	0.720494	0.141727	0.165136
ADAMTS8	11095	4.75108	4.7604	3.65856	0.00024394	0.00865912	0.202666	0.2067	7.94573	3.10639	31.6815	32.7731
MYOF	26509	5.24072	5.25862	3.1572	0.00024402	0.00865912	0.131733	0.0826799	5.93537	2.25597	22.6654	22.5855
SLC17A4	10050	2.81785	2.84325	-2.17787	0.0002446	0.0086634	0.0607997	0.0723449	0.425474	0.531512	0.0545104	0.0635138
SP140L	93349	1.85084	1.85575	0.332043	0.00024967	0.00882582	0.273599	0.31005	1.10623	1.00397	2.54019	2.2992
ANGPT4	51378	2.10878	2.11728	-1.09856	0.00025022	0.00882854	0.192532	0.16536	0.808401	0.744117	0.392475	0.393786
EBF2	64641	3.55525	3.55829	2.71094	0.00025113	0.00884383	0.770129	0.423735	4.77595	9.33099	11.9051	12.182
HSD3BP4	128102	1.76505	1.76803	-0.0730227	0.00025258	0.00886509	0.445864	0.49608	1.53171	1.67722	0.708636	0.749463
PRDM6	93166	1.86237	1.8658	0.813272	0.00025282	0.00886509	0.445864	0.39273	1.37215	1.68903	3.31423	3.34083
FAM89A	375061	1.5132	1.51466	2.15579	0.00025386	0.00886509	0.851195	0.919814	2.65921	2.39771	9.89909	10.086
MROH2B	133558	6.10722	6.44665	-2.33918	0.00025423	0.00886509	0.0101333	0	0.319106	0.578758	0.0872167	0.0889194
DGKG	1608	1.52108	1.52265	0.961361	0.00025467	0.00886509	0.830929	0.816464	2.38266	2.35046	2.6274	2.62947
FOLR1	2348	4.86473	4.9846	-0.426104	0.00025537	0.00886509	0.0101333	0.02067	0.329743	0.649626	1.76614	1.68947
KLHL6	89857	3.79884	3.8432	-1.68466	0.00025585	0.00886509	0.0506664	0.031005	0.436111	0.744117	0.250748	0.266758
LOC101928174	101928174	2.34865	2.35684	-1.06453	0.00025592	0.00886509	0.182399	0.2067	1.13814	0.850419	0.185335	0.177839
LTBR	4055	3.1494	3.18344	-1.21421	0.00025603	0.00886509	0.0303998	0.0723449	0.446748	0.484267	0.774048	0.711355
TBR1	10716	3.56178	3.56303	2.67997	0.00025789	0.00891291	0.820796	2.08767	20.0611	14.2563	0.545104	0.546219
TSIX	9383	2.96867	2.98071	-0.885328	0.00025855	0.00891899	0.151999	0.134355	0.850948	1.41737	0.294356	0.317569
ITGAD	3681	3.15228	3.17507	-1.55587	0.00025938	0.00892723	0.0607997	0.0930149	0.553116	0.838608	0.20714	0.190542
LINC00261	140828	8.35544	144269483	-2.03781	0.00025975	0.00892723	0	0	0.563753	0.330719	0.218042	0.241353
TEKT1	83659	2.8786	2.88717	1.05909	0.0002612	0.00896052	0.192532	0.2067	1.08496	1.87801	4.56797	4.63651
TBX5	6910	4.96468	5.08483	-1.95128	0.00026467	0.00906287	0	0.031005	0.499932	0.543324	0.185335	0.190542
DAB2	1601	2.43404	2.4376	2.4015	0.00026653	0.00910965	0.415464	0.49608	3.01023	1.91344	12.9408	13.033
ADAMTS19	171019	1.64381	1.64598	1.70564	0.00027027	0.00922038	0.668796	0.578759	1.82954	2.0788	7.3371	7.13896
HAS2	3037	1.79779	1.80116	1.37077	0.0002739	0.00932728	0.364798	0.47541	1.40406	1.52367	5.85442	5.9576
LOC105370849	105370849	3.40725	3.44581	-2.17586	0.00027645	0.0093969	0.0506664	0.04134	0.393564	0.614192	0.0545104	0.0635138
PKP1	5317	3.49093	3.54059	-2.03522	0.00027898	0.00946549	0.0303998	0.04134	0.329743	0.507889	0.228944	0.22865
SP100	6672	1.6109	1.61325	1.154	0.00027955	0.00946736	0.607997	0.527085	1.69126	1.78352	4.40444	4.35705
NEUROG2	63973	1.96867	1.96896	3.8684	0.00028141	0.00951315	4.59037	5.57056	16.5829	23.2094	18.6426	19.0542
XIST	7503	3.18838	3.21947	-1.90084	0.00028221	0.00951369	0.0607997	0.0516749	0.414837	0.637815	0.174433	0.165136
FGG	2266	5.75004	144269480	0.92914	0.00028245	0.00951369	0	0	0.074458	0.0708683	5.66908	5.71625
ZNF662	389114	2.15744	2.16555	-0.0738582	0.00028306	0.00951702	0.192532	0.18603	0.733943	0.968533	1.79884	1.80379
OLIG3	167826	10.6807	11.0244	3.38288	0.00028556	0.00958347	0	0.010335	4.23347	17.1383	20.5395	20.8325
ZNF562	54811	1.37939	1.37959	4.58787	0.00028887	0.00967731	5.91783	6.40769	14.9873	17.0911	50.3458	49.6297
UCA1	652995	5.32324	5.65945	-1.7407	0.00029183	0.0097588	0.0101333	0	0.212737	0.307096	0.566908	0.635139
APOL4	80832	1.80901	1.81356	0.220885	0.00029324	0.0097817	0.344531	0.279045	1.10623	1.08665	2.1041	2.04515
ANO9	338440	2.8142	2.84714	-1.0694	0.00029357	0.0097817	0.0607997	0.04134	0.414837	0.318907	1.00299	0.965411
RFX6	222546	2.16081	2.17386	-1.12652	0.00029493	0.00980919	0.121599	0.113685	0.553116	0.507889	0.675929	0.698652
TFAP2B	7021	6.12307	6.14418	2.54406	0.00029553	0.00981176	0.0911995	0.0930149	2.99959	10.0633	10.7931	11.0895
SEMA3G	56920	1.979	1.98407	-0.184709	0.0002979	0.00987264	0.273599	0.31005	1.26579	1.0394	1.19923	1.11784
SMYD1	150572	4.26247	4.35166	-1.90693	0.00029965	0.00991297	0.0202666	0.02067	0.297832	0.543324	0.327063	0.304866
COL22A1	169044	5.67868	5.80032	-1.20718	0.00030117	0.00994548	0.0303998	0	0.595664	1.12208	0.403377	0.381083
MICALCL	84953	3.70302	3.76156	-1.99232	0.0003022	0.00996171	0.0202666	0.04134	0.340379	0.496078	0.283454	0.22865
CNGB3	54714	2.44396	2.45898	-1.64185	0.00030658	0.0100883	0.101333	0.113685	0.659485	0.519701	0.20714	0.203244
LOC442132	442132	3.60037	3.7145	-1.799	0.00030713	0.0100886	0.0202666	0.010335	0.2021	0.200793	0.654125	0.558922
TMPRSS15	5651	4.47765	4.48791	1.9311	0.00030797	0.0100982	0.141866	0.22737	2.32947	5.96475	7.14087	7.17707
GOLGA6L2	283685	3.9708	4.02182	-1.84069	0.00031139	0.0101865	0.0506664	0.02067	0.436111	0.732306	0.174433	0.165136
SMPDL3B	27293	1.84567	1.85414	0.00807704	0.00031176	0.0101865	0.162132	0.175695	0.595664	0.626003	2.20222	2.2738
IYD	389434	6.24857	6.58841	-2.11245	0.00031462	0.010262	0.0101333	0	0.329743	0.661437	0.141727	0.152433
NA	105369868	3.02576	3.09233	-1.67238	0.00031566	0.0102779	0.0303998	0.02067	0.223374	0.212605	0.665027	0.660544
MS4A10	341116	2.98694	3.01746	-2.30339	0.00031896	0.010367	0.0607997	0.0516749	0.382927	0.531512	0.0327063	0.0381083
LINC00506	100846978	4.23903	4.32814	-2.59267	0.00032624	0.0105743	0.0202666	0.02067	0.329743	0.496078	0.0109021	0
ACTN3	89	2.05058	2.06107	-0.699972	0.00032648	0.0105743	0.141866	0.14469	0.627574	0.566946	1.12291	1.02892
HOXB9	3219	5.95735	6.13674	1.49625	0.00032887	0.0106307	0.0101333	0.010335	0.425474	1.02759	7.62056	7.96464
PEG3	5178	4.47968	4.56953	-0.752085	0.00032936	0.0106307	0.0303998	0.010335	0.340379	0.637815	1.25374	1.27028
FEZF2	55079	3.22542	3.22752	2.57726	0.00033235	0.0107083	0.537064	1.15752	9.79654	6.03562	9.07054	9.22221
LOC100505918	100505918	2.56852	2.60395	-1.40587	0.00033312	0.0107116	0.0506664	0.04134	0.276558	0.283473	0.763146	0.787572
PRDM13	59336	4.98276	5.15949	-0.668662	0.0003336	0.0107116	0.0202666	0	0.297832	0.437021	1.42817	1.58785
TMEM154	201799	2.85523	2.87275	0.292902	0.00033822	0.0108411	0.121599	0.0723449	0.850948	0.566946	2.78003	2.98515
ROS1	6098	4.21946	4.27101	-1.7929	0.00034466	0.0110286	0.0405331	0.031005	0.457385	0.933099	0.0872167	0.0889194
BNC2	54796	2.11312	2.11462	3.25339	0.00034564	0.0110364	0.770129	1.28154	4.57385	4.29934	23.1233	23.2969
AGT	183	3.77532	3.84559	0.171089	0.0003461	0.0110364	0.0405331	0.010335	0.436111	0.295285	2.96537	3.04867
LINC02198	101928885	2.75409	2.77342	-1.88567	0.00034731	0.0110562	0.111466	0.06201	0.563753	0.626003	0.0763146	0.0635138
MX2	4600	1.98728	1.99086	1.10669	0.00034828	0.0110682	0.334398	0.49608	1.7019	1.59454	4.41534	4.40786
LOC105372911	105372911	4.86518	5.04145	-1.78915	0.00034913	0.0110762	0.0202666	0	0.297832	0.377964	0.46879	0.495408
ABCG2	9429	3.51177	3.58097	-1.37123	0.00035302	0.0111804	0.0303998	0.02067	0.37229	0.236228	0.795852	0.800275
BRINP3	339479	1.96464	1.96494	3.89282	0.00035777	0.0113114	3.91145	5.90128	17.9976	20.3038	20.3869	20.642
NAT1	9	1.76635	1.77063	0.319034	0.00036012	0.0113563	0.354665	0.299715	1.18069	1.05121	2.26763	2.3119
FAM84B	157638	1.62076	1.62092	5.78612	0.00036041	0.0113563	8.42075	8.27833	29.2514	22.0873	129.037	134.154
ABCC9	10060	1.54321	1.54479	1.29003	0.00036246	0.0114015	0.780262	0.868139	2.32947	2.48039	4.24091	3.96326
HOXB-AS1	100874362	5.47345	5.81042	-1.93426	0.00036365	0.0114197	0.0101333	0	0.223374	0.354341	0.414279	0.495408
ARSI	340075	3.14278	3.1629	0.40562	0.00036544	0.0114564	0.121599	0.0516749	0.925406	0.626003	3.04168	3.2138
HOXA6	3203	6.62177	144269481	-1.87248	0.00036621	0.0114611	0	0	0.138279	0.129925	0.632321	0.673247
CPXM2	119587	2.90255	2.9141	0.029541	0.00037607	0.01175	0.0911995	0.2067	0.967954	1.27563	1.75524	1.8165
C5AR1	728	2.18296	2.1973	-1.00545	0.00037911	0.0118194	0.121599	0.0930149	0.489295	0.496078	0.861265	0.863788
GATA2	2624	2.59319	2.60215	0.347489	0.00037957	0.0118194	0.182399	0.18603	0.850948	1.39374	2.49658	2.54055
NUGGC	389643	3.79659	3.84094	-1.98335	0.00038068	0.0118342	0.0607997	0.02067	0.468022	0.708683	0.0654125	0.0889194
SORCS2	57537	1.80131	1.80153	4.83156	0.00038228	0.011864	5.40104	7.4722	24.518	20.3274	56.0803	57.1244
SAMD11	148398	1.55977	1.56085	3.00408	0.00038424	0.0119051	1.08426	1.34355	3.75481	3.40168	19.0568	19.6131
LOC642943	642943	5.93292	6.27177	-2.55839	0.00038542	0.0119216	0	0.010335	0.276558	0.519701	0.0545104	0.0508111
HPN-AS1	100128675	4.00092	4.06036	-2.23805	0.00038931	0.0120037	0.0506664	0.010335	0.436111	0.590569	0.0327063	0.0381083
C1orf158	93190	4.71245	4.88806	-1.62963	0.00038936	0.0120037	0.0202666	0	0.276558	0.330719	0.621419	0.622436
GATA6	2627	2.54155	2.57685	-1.17244	0.00039182	0.0120593	0.0506664	0.04134	0.255285	0.295285	0.970286	1.00352
GDNF-AS1	100861519	1.99447	2.00092	-0.610271	0.00039372	0.0120976	0.243199	0.217035	0.829675	1.01578	0.763146	0.787572
LOC102725191	102725191	4.27044	4.38821	-1.66366	0.00039536	0.0121282	0.0202666	0.010335	0.234011	0.413398	0.599615	0.546219
TMEM163	81615	1.448	1.44838	2.88732	0.00039661	0.0121464	3.56691	3.09016	9.51999	8.64593	9.73556	9.80654
MORN5	254956	1.78977	1.79429	0.354788	0.00039746	0.0121522	0.314132	0.31005	1.02114	1.1457	2.25673	2.62947
DNAI2	64446	2.20864	2.21875	-0.282577	0.00039911	0.0121826	0.151999	0.155025	0.606301	0.826797	1.559	1.61325
CD34	947	3.89116	3.93572	-1.2313	0.00040834	0.0124441	0.0202666	0.06201	0.468022	0.791363	0.556006	0.59703
DKK2	27123	2.7081	2.72023	0.397401	0.00041223	0.012542	0.0911995	0.18603	0.787127	1.0394	2.84544	2.98515
NR5A2	2494	3.68333	3.7274	-0.381975	0.0004153	0.0126145	0.0303998	0.0516749	0.382927	0.708683	1.65712	1.77839
ARHGAP9	64333	2.34667	2.35359	0.309468	0.00041712	0.0126492	0.192532	0.26871	0.978591	1.38193	2.40936	2.19758
SPI1	6688	3.96461	4.01562	-1.97354	0.00042261	0.0127948	0.0607997	0.010335	0.510569	0.649626	0.0872167	0.101622
NRIP3	56675	1.56611	1.56631	4.75419	0.00042397	0.012815	6.40423	7.12081	22.4544	17.5753	53.5183	54.9268
ZFP42	132625	4.44239	4.77214	0.171489	0.00042624	0.0128627	0.0101333	0	0.148916	0.129925	3.28153	3.23921
TANC1	85461	1.30454	1.30474	4.22262	0.00042728	0.0128733	6.0293	5.75659	15.349	13.7603	35.5844	35.5932
C5orf38	153571	2.401	2.41524	-0.431849	0.00042842	0.0128793	0.141866	0.0826799	0.563753	0.637815	1.44998	1.54974
NELL2	4753	1.25848	1.25849	7.66857	0.00042887	0.0128793	94.2496	85.491	217.205	212.817	302.38	308.601
DPEP3	64180	3.02689	3.09346	-1.97809	0.00043298	0.0129593	0.0202666	0.031005	0.212737	0.224416	0.457888	0.495408
DMRTC2	63946	5.97503	6.31403	-2.60653	0.00043309	0.0129593	0.0101333	0	0.276558	0.543324	0.0218042	0.0254055
SLC15A3	51296	1.64183	1.64444	0.652604	0.00043363	0.0129593	0.55733	0.47541	1.54234	1.68903	2.6274	2.51515
LOC100287846	100287846	4.92921	5.263	-1.93461	0.0004346	0.0129674	0.0101333	0	0.17019	0.224416	0.545104	0.546219
RGL3	57139	2.78878	2.80315	-0.0824188	0.00043763	0.0130089	0.131733	0.10335	1.02114	0.614192	1.95147	1.8165
EYA1	2138	2.51989	2.52306	1.68251	0.00043786	0.0130089	0.364798	0.671774	2.53157	3.4253	6.15968	6.16084
TNFRSF9	3604	3.50838	3.54337	-0.541825	0.00043809	0.0130089	0.0810662	0.02067	0.510569	0.68506	1.42817	1.3719
MYH6	4624	2.95163	2.97029	-1.28164	0.00043918	0.0130204	0.0709329	0.113685	0.563753	0.885854	0.381573	0.36838
ATP8B4	79895	1.75843	1.76202	-0.25762	0.0004421	0.013086	0.374931	0.403065	1.22324	1.41737	0.78495	0.724058
PKD1L2	114780	1.63058	1.63277	0.849534	0.00044549	0.0131655	0.567464	0.661439	1.98909	1.81895	2.99807	2.7438
TMEM37	140738	2.81786	2.84784	-0.876421	0.00044707	0.013191	0.0607997	0.0516749	0.329743	0.484267	1.23194	1.06703
ATF3	467	1.31269	1.31282	6.0726	0.00045372	0.0133596	9.96101	8.78474	23.9967	22.5716	166.377	172.288
GBP1	2633	2.51239	2.52757	0.543649	0.00045422	0.0133596	0.0709329	0.14469	0.659485	0.578758	3.73942	3.59488
PPFIBP2	8495	1.47208	1.47368	1.69903	0.00045575	0.0133832	0.830929	0.754454	2.27629	2.12605	6.8029	6.73247
TXNRD2	10587	1.66097	1.66617	0.314307	0.0004585	0.0134312	0.253332	0.26871	0.829675	0.826797	2.72552	2.55326
CBLC	23624	3.43375	3.51928	-1.52487	0.0004594	0.0134312	0.0303998	0.010335	0.255285	0.212605	0.763146	0.749463
APLNR	187	3.80147	3.85206	-1.24494	0.00045955	0.0134312	0.0607997	0.010335	0.457385	0.578758	0.686831	0.673247
XIRP2	129446	3.76221	3.79454	-1.33994	0.00046054	0.013439	0.0810662	0.031005	0.563753	1.00397	0.294356	0.317569
SIRPB2	284759	5.9948	6.33386	-2.46648	0.00046297	0.0134886	0	0.010335	0.276558	0.555135	0.0763146	0.0635138
FCRL5	83416	3.97276	4.02378	-1.97172	0.00046535	0.0135368	0.0506664	0.02067	0.414837	0.755928	0.0981188	0.0889194
LINC01091	285419	4.19446	4.26606	-1.48024	0.00046654	0.0135501	0.0303998	0.02067	0.329743	0.661437	0.556006	0.482705
USP18	11274	1.83737	1.83834	3.10026	0.00047196	0.0136862	1.53012	1.41589	4.6164	5.92931	21.2264	16.8058
RNF43	54894	1.85276	1.85488	1.38689	0.00048125	0.0139338	0.61813	0.733784	2.09546	2.7993	4.73151	4.73813
GPR83	10888	2.05514	2.05887	0.117442	0.00048633	0.0140576	0.425598	0.382395	1.96782	1.39374	1.14472	1.10514
GRAP2	9402	2.06226	2.06981	-1.24068	0.00048704	0.0140576	0.172266	0.22737	0.872222	0.803174	0.174433	0.165136
CCDC190	339512	3.20895	3.24316	-1.34458	0.00049113	0.0141433	0.0709329	0.031005	0.393564	0.578758	0.610517	0.609733
BMP3	651	3.98843	3.99615	0.814354	0.00049154	0.0141433	0.101333	0.382395	4.90359	2.77567	1.11201	1.18136
HOXB1	3211	7.4992	144269482	-1.15632	0.00049533	0.0142303	0	0	0.180827	0.318907	1.0575	1.10514
CATSPER4	378807	3.4117	3.45501	-2.21325	0.00049688	0.0142377	0.0202666	0.06201	0.404201	0.496078	0.109021	0.0889194
GJB4	127534	2.64072	2.66095	-1.91252	0.00049712	0.0142377	0.0911995	0.0723449	0.436111	0.60238	0.130825	0.152433
MYL1	4632	3.35825	3.52361	-0.807229	0.0004989	0.0142667	0.0101333	0.010335	0.106369	0.129925	1.65712	1.49893
SDSL	113675	2.15466	2.16012	0.946449	0.00051323	0.0146479	0.222932	0.341055	1.4147	1.09846	4.24091	4.28083
CAPN11	11131	3.13255	3.16094	-1.81601	0.00051381	0.0146479	0.0911995	0.031005	0.54248	0.555135	0.196238	0.177839
NMUR2	56923	4.37932	4.49756	-0.482039	0.00051492	0.014657	0	0.031005	0.351016	0.34253	1.75524	1.8165
CLEC19A	728276	3.36786	3.40631	-1.35855	0.00051975	0.0147508	0.0202666	0.0723449	0.436111	0.543324	0.588713	0.609733
S100A11	6282	4.15	4.22151	0.638161	0.0005198	0.0147508	0.0101333	0.04134	0.616938	0.330719	4.1864	4.21732
COL21A1	81578	2.09438	2.11176	-0.173981	0.0005232	0.0148246	0.0911995	0.0826799	0.340379	0.413398	2.20222	2.19758
DLC1	10395	1.95576	1.95714	2.63772	0.00052666	0.0148954	1.08426	1.0645	4.98869	3.34262	13.4314	13.503
CRABP1	1381	3.42227	3.42271	5.81906	0.00052731	0.0148954	3.35412	4.87812	25.6242	62.683	120.174	122.188
DNAH3	55567	1.64725	1.64947	0.288507	0.00052935	0.0149303	0.638397	0.578759	1.75508	2.06699	1.10111	1.10514
PLA2G4E	123745	2.95036	2.97826	-2.02729	0.00053205	0.0149839	0.0810662	0.04134	0.414837	0.555135	0.130825	0.13973
PATL2	197135	2.38349	2.39909	-1.24937	0.00053298	0.0149871	0.111466	0.0930149	0.468022	0.614192	0.621419	0.533516
CR1	1378	2.14698	2.15634	-1.26203	0.00053413	0.014997	0.172266	0.155025	0.670122	0.791363	0.337965	0.266758
POU2AF1	5450	8.28939	144269483	-2.39358	0.00053671	0.0150355	0	0	0.297832	0.566946	0.0763146	0.101622
FAM216B	144809	9.57892	144269484	0.304953	0.00053713	0.0150355	0	0	0.616938	1.50005	2.66011	2.68028
VIPR2	7434	1.6176	1.61841	3.26207	0.00053834	0.0150389	1.57066	1.74661	5.7439	4.42927	21.9568	22.2171
KIF19	124602	1.55489	1.55572	2.33546	0.00053887	0.0150389	1.41866	1.72594	4.29729	4.94897	8.907	9.01897
RHOH	399	3.01825	3.04886	-0.709039	0.00054045	0.0150603	0.0303998	0.0826799	0.414837	0.519701	1.27554	1.32109
AJAP1	55966	6.62978	6.72281	0.648182	0.00054644	0.0152044	0	0.04134	1.08496	3.25994	2.55109	2.51515
LINC02502	100996694	-1.55971	-1.56175	-0.0991339	0.00054892	0.0152506	1.87466	1.92231	0.659485	0.626003	0.130825	0.127028
CAVIN2	8436	5.24444	5.58026	-1.68161	0.00054982	0.0152529	0.0101333	0	0.308469	0.177171	0.654125	0.647841
ACSM2B	348158	6.1655	6.5051	-2.07692	0.00055258	0.0153065	0.0101333	0	0.287195	0.649626	0.185335	0.203244
GRHL3	57822	1.99942	2.00878	-0.651004	0.00055464	0.0153406	0.182399	0.134355	0.638211	0.637815	1.0575	1.11784
CA10	56934	2.62286	2.62415	2.90779	0.00055639	0.0153662	0.820796	1.75695	8.75413	7.11045	13.1588	13.4776
MIR548F2	100313771	4.95765	5.04867	-0.605103	0.00055859	0.0154039	0	0.04134	0.499932	0.862231	1.27554	1.24487
RP1L1	94137	1.78147	1.78772	-0.758955	0.00056417	0.0155154	0.233065	0.217035	0.797764	0.755928	0.708636	0.749463
HOXB-AS3	404266	4.80154	5.13439	-1.39538	0.00056508	0.0155154	0.0101333	0	0.148916	0.212605	0.959384	0.901897
BHLHE41	79365	1.62312	1.62807	0.405852	0.00056514	0.0155154	0.263465	0.279045	0.872222	0.803174	2.85635	2.88353
SLC6A5	9152	3.15935	3.19035	-1.01229	0.00056705	0.015545	0.0506664	0.06201	0.37229	0.661437	0.915775	0.863788
CECR7	100130418	2.26917	2.28617	-1.19685	0.00056838	0.015558	0.101333	0.0826799	0.404201	0.496078	0.763146	0.698652
ETV7	51513	2.3808	2.39721	-0.912962	0.00056978	0.015558	0.101333	0.0930149	0.425474	0.60238	0.937579	0.978113
EPS8L3	79574	3.25218	3.28086	-1.75895	0.00057009	0.015558	0.0911995	0.031005	0.510569	0.68506	0.174433	0.177839
PLP1	5354	1.45084	1.45092	4.83142	0.00057122	0.015558	14.8149	17.6005	47.5893	41.0091	24.3117	25.4182
C3	718	1.62988	1.63333	1.12952	0.00057172	0.015558	0.364798	0.4134	1.11687	1.29925	5.11308	4.86516
MYH1	4619	4.72406	4.8435	-2.52838	0.00057316	0.0155744	0.0101333	0.02067	0.308469	0.578758	0.0109021	0
MYO18B	84700	2.15478	2.15884	-0.0974368	0.00058054	0.0157518	0.334398	0.423735	1.39343	1.99612	0.719538	0.660544
DCN	1634	4.31534	4.36074	1.74611	0.00058194	0.0157666	0.0607997	0.02067	1.14878	0.519701	9.21226	9.28573
LHX5	64211	2.83003	2.83194	2.56025	0.00058341	0.0157834	0.607997	1.17819	7.91382	4.7718	10.4442	10.5052
HOTTIP	100316868	4.99069	5.16744	-2.52649	0.00058632	0.0158261	0.0101333	0.010335	0.234011	0.507889	0.0872167	0.0889194
OTX1	5013	2.61883	2.62013	3.67787	0.00058669	0.0158261	1.18559	1.37455	10.3284	5.37418	28.7488	29.8896
PIK3R6	146850	4.32122	4.39317	-2.0022	0.00059065	0.01591	0.0405331	0.010335	0.37229	0.708683	0.130825	0.13973
WNT10B	7480	2.72761	2.73075	3.12309	0.0005936	0.0159661	0.61813	0.45474	4.63767	2.46858	22.0113	22.2171
UNC5B	219699	1.57207	1.57224	5.15752	0.00059497	0.0159671	6.82983	8.37134	25.0392	20.1384	76.3473	77.525
TNFSF14	8740	4.83186	4.92261	-1.96164	0.00059536	0.0159671	0.0405331	0	0.489295	0.755928	0.0763146	0.0762166
STAB2	55576	3.25718	3.2729	-1.06628	0.00059739	0.0159985	0.0607997	0.16536	0.861585	1.32287	0.185335	0.177839
NPSR1-AS1	404744	2.24431	2.26333	-0.628196	0.00059962	0.016035	0.0911995	0.0723449	0.351016	0.437021	1.50449	1.3973
MPZL2	10205	1.76378	1.76712	0.800813	0.00060151	0.0160625	0.466131	0.37206	1.56362	1.28744	3.31423	3.45515
CASR	846	6.11124	6.45067	-2.31114	0.00060501	0.0161108	0	0.010335	0.276558	0.626003	0.0981188	0.101622
NR3C2	4306	1.85777	1.85913	2.57046	0.00060505	0.0161108	1.09439	1.02316	4.54194	3.13002	12.8427	13.0839
SLCO1A2	6579	2.0533	2.05402	3.43569	0.00060778	0.0161449	1.77332	2.38738	6.98841	10.2995	21.6842	21.8869
CD93	22918	4.40048	4.49012	-1.19308	0.00060808	0.0161449	0.0405331	0	0.436111	0.484267	0.806754	0.800275
USH1C	10083	2.02999	2.04042	-0.939332	0.00061102	0.0161998	0.151999	0.134355	0.54248	0.637815	0.839461	0.749463
CD209	30835	4.79212	4.91178	-2.16147	0.00061205	0.016204	0.0303998	0	0.37229	0.555135	0.130825	0.152433
COL12A1	1303	1.82878	1.83035	1.66879	0.00061944	0.0163763	1.04373	0.764789	2.86131	3.57885	5.47285	5.37327
SERPINA5	5104	4.8067	4.92642	-0.537514	0.00062243	0.0164321	0.0303998	0	0.585027	0.34253	1.5917	1.56244
IRX2	153572	2.51217	2.51384	3.20562	0.00063084	0.0166304	0.851195	1.10584	3.98882	7.20494	20.7576	21.582
CDCP1	64866	3.18082	3.22336	-1.24308	0.00063219	0.016639	0.0607997	0.02067	0.329743	0.437021	0.817656	0.812977
CXCL5	6374	2.55132	2.58319	1.35128	0.00063296	0.016639	0.0405331	0.06201	0.361653	0.248039	7.27169	7.44382
GSDMC	56169	5.39356	5.57163	-2.35321	0.00063643	0.0167064	0.0202666	0	0.329743	0.649626	0.0327063	0.0381083
TTC29	83894	1.8531	1.86028	-0.200242	0.00063839	0.0167321	0.192532	0.2067	0.648848	0.803174	1.64622	1.70217
KCNV1	27012	1.81168	1.81538	2.22607	0.00064002	0.0167321	0.445864	0.320385	1.47852	1.21657	12.1013	12.6393
PEAR1	375033	2.44953	2.46216	-0.666203	0.00064011	0.0167321	0.121599	0.134355	0.553116	0.862231	1.0466	1.01622
RNF144B	255488	1.97811	1.9866	-0.338153	0.00065701	0.0171496	0.202666	0.14469	0.670122	0.708683	1.41727	1.57514
MAB21L3	126868	2.50342	2.52327	-1.92307	0.00066037	0.0171965	0.0607997	0.10335	0.446748	0.496078	0.174433	0.190542
PTER	9317	1.73593	1.73697	2.19057	0.00066065	0.0171965	1.15519	1.51924	3.95691	4.96078	7.90401	7.92653
LINC00314	246705	6.56574	144269481	-1.7576	0.00066314	0.0172345	0	0	0.106369	0.153548	0.719538	0.736761
ARSJ	79642	1.76056	1.76691	-0.520753	0.00066397	0.0172345	0.233065	0.2067	0.787127	0.708683	1.09021	1.09244
PIK3C2G	5288	5.09409	5.27121	-2.27282	0.00067303	0.0174453	0.0202666	0	0.287195	0.507889	0.174433	0.152433
DNAAF1	123872	1.7578	1.76059	0.954891	0.00067617	0.0175021	0.55733	0.444405	1.51043	1.88982	3.60859	3.63299
TRPM6	140803	2.13562	2.14629	-1.05225	0.00068248	0.0176409	0.121599	0.16536	0.57439	0.696872	0.610517	0.647841
CAPN9	10753	2.50449	2.52214	-1.30653	0.00068597	0.0177064	0.111466	0.0723449	0.446748	0.614192	0.545104	0.558922
ANKRD30B	374860	8.41859	144269483	-1.08792	0.00068857	0.0177489	0	0	0.297832	0.649626	0.959384	0.876491
MIR1251	100302289	1.82381	1.82829	0.681942	0.0006961	0.0179181	0.263465	0.37206	1.06369	1.19295	3.30333	3.45515
TMC1	117531	2.83879	2.86425	-1.89201	0.00071733	0.0184389	0.0709329	0.06201	0.393564	0.578758	0.239846	0.165136
LRRC2	79442	2.58151	2.60617	-1.11527	0.00071906	0.0184578	0.0810662	0.0516749	0.340379	0.472455	0.904873	0.863788
ADAMTS5	11096	1.68683	1.68771	2.55168	0.00072598	0.0186097	1.50986	1.61226	5.81836	4.22847	10.8694	11.1784
LOC100509620	100509620	8.2119	144269483	-2.22134	0.00072843	0.0186324	0	0	0.276558	0.543324	0.218042	0.152433
TRPC6	7225	2.38111	2.40701	-1.5672	0.00072887	0.0186324	0.0607997	0.06201	0.287195	0.366153	0.599615	0.571625
MYADML	151325	5.9154	6.25418	-2.52615	0.00073023	0.0186415	0	0.010335	0.244648	0.543324	0.0654125	0.0762166
FAM135B	51059	5.8293	6.16777	-2.65553	0.00074331	0.0189408	0.0101333	0	0.234011	0.507889	0.0436083	0.0508111
AVPR1B	553	2.70635	2.75256	-1.83748	0.000744	0.0189408	0.0405331	0.031005	0.212737	0.271662	0.534202	0.508111
TNFRSF11A	8792	2.82672	2.85674	-0.719655	0.00074772	0.0190096	0.0810662	0.031005	0.446748	0.366153	1.35186	1.33379
INSC	387755	2.20598	2.21608	-0.402258	0.0007594	0.01928	0.192532	0.113685	0.659485	0.76774	1.36276	1.41001
ADCY4	196883	1.88962	1.89652	-0.892487	0.00077161	0.0195633	0.222932	0.196365	0.702032	0.862231	0.588713	0.571625
LINC01416	101927273	1.69628	1.70282	-0.441151	0.00077403	0.0195979	0.212799	0.2067	0.680759	0.68506	1.24284	1.34649
HTR3A	3359	2.97607	3.0237	-1.80891	0.00077661	0.0196365	0.0202666	0.0516749	0.276558	0.307096	0.46879	0.508111
CASP14	23581	4.96822	5.08836	-2.26002	0.00078482	0.0198169	0.0202666	0.010335	0.308469	0.744117	0.0436083	0.0254055
NPPA	4878	2.09397	2.1104	-1.29896	0.00080071	0.0201796	0.0810662	0.10335	0.382927	0.413398	0.686831	0.698652
NXPH4	11247	1.46898	1.47065	1.05538	0.00080136	0.0201796	0.739729	0.775124	2.2231	1.9725	3.35784	3.37894
LHX5-AS1	104355219	3.3257	3.33041	1.55653	0.00080801	0.0203196	0.172266	0.589094	4.52066	3.10639	4.58978	4.67462
APOL2	23780	1.3795	1.37977	3.91595	0.00081404	0.0204436	4.46878	4.46472	12.7004	10.5358	28.8469	29.6102
TLL2	7093	2.07209	2.07756	-0.179744	0.00081744	0.0205011	0.212799	0.341055	1.08496	1.25201	1.13382	1.21947
SLC4A1	6521	3.39804	3.41203	-0.580807	0.00082422	0.0206172	0.202666	0.0516749	1.10623	1.61816	0.490594	0.470003
IL31RA	133396	3.38468	3.41936	-1.70286	0.00082482	0.0206172	0.0303998	0.0723449	0.404201	0.696872	0.294356	0.254055
RCSD1	92241	3.54418	3.60215	-1.77104	0.00082575	0.0206172	0.0303998	0.031005	0.255285	0.496078	0.436083	0.431894
NAV2-AS5	100874012	2.37517	2.37673	2.71591	0.00082651	0.0206172	1.11466	0.940484	3.78672	6.90966	13.2787	13.4903
WISP1	8840	3.57379	3.66006	-1.44673	0.00083042	0.0206868	0.0101333	0.031005	0.2021	0.318907	0.774048	0.812977
LOC100506497	100506497	2.02798	2.03711	-0.889246	0.00084048	0.0209045	0.131733	0.196365	0.648848	0.696872	0.741342	0.749463
IGFBP3	3486	1.55676	1.56102	1.47146	0.0008414	0.0209045	0.324265	0.28938	0.936043	0.874042	6.94463	7.36761
ADCY2	108	2.27159	2.27185	4.87338	0.00084636	0.0209994	4.20531	8.04062	32.1233	26.9654	52.1447	52.4497
LOC101927120	101927120	5.73731	6.07542	-1.61868	0.00085522	0.0211715	0	0.010335	0.212737	0.484267	0.566908	0.622436
SLFN13	146857	1.59878	1.60146	0.932541	0.00085557	0.0211715	0.486397	0.506415	1.35088	1.6654	3.6522	3.81083
ABCA13	154664	1.70448	1.70551	2.96131	0.00086163	0.0212568	1.55039	1.12651	4.8185	3.90957	17.5742	17.8474
LOC100240734	100240734	6.68657	144269481	-1.53635	0.00086235	0.0212568	0	0	0.106369	0.177171	0.861265	0.876491
ERG	2078	3.75434	3.79373	-0.936651	0.00086246	0.0212568	0.0202666	0.0723449	0.446748	0.838608	0.850363	0.863788
RERG	85004	2.47789	2.48923	-0.935154	0.00087023	0.02142	0.151999	0.134355	0.999864	0.60238	0.566908	0.584327
TTLL6	284076	1.8559	1.86008	-0.0536908	0.00087866	0.0215986	0.364798	0.320385	1.06369	1.42918	1.23194	1.32109
GCSAM	257144	3.0586	3.08933	-0.962769	0.00088231	0.0216597	0.0810662	0.031005	0.382927	0.578758	0.959384	1.00352
PTAFR	5724	2.28497	2.29594	-1.18903	0.00088407	0.0216744	0.121599	0.16536	0.585027	0.826797	0.436083	0.406489
SCGN	10590	-2.15046	-2.15084	3.01095	0.00088872	0.0217596	13.1834	22.9437	3.85054	4.28753	1.88606	1.8419
JPH2	57158	1.89554	1.90319	-0.915204	0.00089457	0.0218731	0.192532	0.18603	0.627574	0.791363	0.632321	0.673247
ALOX15	246	2.48474	2.49743	-0.450981	0.00089611	0.0218731	0.151999	0.10335	0.563753	0.885854	1.28645	1.3719
NEUROD2	4761	2.31437	2.32841	-1.80032	0.00089689	0.0218731	0.141866	0.0826799	0.57439	0.555135	0.119923	0.127028
SMIM21	284274	2.15276	2.16474	-1.44304	0.00089884	0.0218784	0.141866	0.113685	0.499932	0.649626	0.348867	0.355678
TIE1	7075	4.93262	4.9697	1.75562	0.00089947	0.0218784	0.0202666	0.0826799	2.36138	0.826797	8.52543	8.53626
TRABD2A	129293	1.84287	1.8532	-0.916067	0.00090305	0.0219367	0.141866	0.134355	0.468022	0.531512	0.915775	0.927302
RGCC	28984	1.76259	1.76817	-0.321564	0.00090534	0.0219637	0.273599	0.22737	0.925406	0.779551	1.24284	1.29568
PLD1	5337	1.87477	1.87642	2.58141	0.00091106	0.0220559	0.790396	0.961154	3.81863	2.5985	13.8129	14.0239
RSPH1	89765	1.61559	1.61898	1.10251	0.00091152	0.0220559	0.344531	0.444405	1.15942	1.26382	4.93865	4.77624
ENTHD1	150350	2.16855	2.17668	-1.34958	0.00091503	0.022112	0.172266	0.2067	0.712669	1.00397	0.0654125	0.0762166
OTP	23440	2.74487	2.76051	-1.68437	0.00091756	0.0221444	0.0607997	0.155025	0.691396	0.76774	0.0327063	0.0381083
SERPINA1	5265	5.3803	144269480	-0.290252	0.00092089	0.0221959	0	0	0.0531843	0.0590569	2.39846	2.42623
SCNN1A	6337	2.10662	2.11952	0.0814966	0.0009226	0.0222083	0.101333	0.134355	0.436111	0.590569	2.52928	2.57866
CYP26B1	56603	1.65994	1.66197	0.854701	0.00092806	0.0223108	0.699196	0.640769	2.39329	1.84258	2.54019	2.69299
HS3ST5	222537	1.85529	1.85812	0.270129	0.00093356	0.0224138	0.466131	0.547755	1.54234	2.13786	1.19923	1.28298
CD40	958	1.67348	1.68013	-0.256657	0.00093581	0.0224388	0.212799	0.196365	0.627574	0.68506	1.67892	1.58785
IFNL1	282618	3.44914	3.518	-0.0580178	0.00094121	0.0225393	0.0202666	0.031005	0.2021	0.389776	2.54019	2.61677
KIAA0040	9674	2.36668	2.38397	-0.699232	0.00094845	0.0226833	0.121599	0.06201	0.510569	0.448833	1.24284	1.27028
TNS4	84951	4.60347	4.69367	-2.12667	0.00095256	0.0227522	0	0.04134	0.414837	0.649626	0.0763146	0.0889194
WNT2B	7482	1.36503	1.36529	4.35233	0.00096299	0.0229718	4.48904	4.9608	13.1684	11.1618	43.5647	45.3108
LINC01697	284825	3.37566	3.43298	-0.938296	0.00096974	0.0231032	0.0506664	0.010335	0.287195	0.377964	1.13382	1.24487
TRIML2	205860	4.71086	5.04298	-1.3383	0.00097905	0.0232952	0.0101333	0	0.127642	0.212605	1.00299	0.978113
PIK3R5	23533	2.30235	2.31574	-1.23613	0.00098373	0.0233766	0.131733	0.10335	0.478658	0.696872	0.5233	0.533516
ANKRD34B	340120	2.22886	2.24208	-1.35205	0.00098628	0.0234072	0.101333	0.134355	0.638211	0.472455	0.436083	0.470003
CTCFL	140690	2.72618	2.74544	-1.72431	0.0010027	0.0237462	0.0506664	0.12402	0.531843	0.637815	0.174433	0.190542
TM4SF1	4071	8.91842	144269484	-0.70997	0.00100313	0.0237462	0	0	0.37229	0.968533	1.14472	1.16865
DNAJA1P5	94236	1.82233	1.82984	-0.967364	0.00100522	0.0237655	0.202666	0.175695	0.638211	0.708683	0.588713	0.673247
SCTR	6344	2.18693	2.19812	-0.678317	0.00100806	0.0238022	0.141866	0.134355	0.755217	0.507889	1.0575	1.09244
LINC02254	101927286	2.31151	2.31905	-0.190684	0.00102911	0.0242684	0.273599	0.14469	0.925406	1.16933	1.28645	1.42271
HOXC6	3223	4.7505	4.92632	-0.771068	0.00103418	0.0243571	0.0202666	0	0.404201	0.212605	1.38456	1.47352
THRB	7068	1.56749	1.57062	0.59143	0.00104094	0.0244853	0.374931	0.465075	1.27642	1.21657	2.87815	2.82002
ZNF541	84215	4.59925	4.68943	-2.00064	0.00104544	0.0245509	0.0303998	0.010335	0.308469	0.755928	0.152629	0.152433
DSP	1832	1.52815	1.52886	3.77622	0.00104638	0.0245509	1.71252	1.92231	5.91409	4.55919	33.5457	34.6913
PI15	51050	1.75991	1.76077	1.71937	0.00104926	0.0245873	1.88479	1.37455	6.21192	4.83086	2.6165	2.7438
NANOG	79923	2.87222	2.91352	-0.39661	0.00105352	0.0246168	0.0506664	0.031005	0.287195	0.330719	2.25673	1.57514
NECTIN4	81607	2.35791	2.37346	-1.18732	0.00105358	0.0246168	0.131733	0.0723449	0.585027	0.472455	0.643223	0.647841
SYK	6850	3.11705	3.16529	-1.57285	0.00105449	0.0246168	0.0303998	0.04134	0.234011	0.413398	0.632321	0.59703
ACSM1	116285	2.99293	3.01398	-1.18389	0.00106098	0.0247371	0.0607997	0.10335	0.468022	0.862231	0.556006	0.520814
RASL11B	65997	1.42461	1.42515	3.16696	0.00106663	0.0248375	2.54345	2.067	5.90345	6.48445	18.37	18.5969
OTOG	340990	1.81623	1.82177	-0.746379	0.0010746	0.0249918	0.233065	0.279045	0.808401	1.00397	0.566908	0.59703
PTGS1	5742	1.63549	1.63756	1.3836	0.00108041	0.0250955	0.577597	0.723449	2.2231	1.81895	4.98225	5.36057
TNNT3	7140	7.56591	144269482	-1.36767	0.00108574	0.025185	0	0	0.17019	0.354341	0.937579	0.812977
SLC2A9	56606	2.83677	2.85748	-1.65241	0.00108698	0.025185	0.0709329	0.0930149	0.425474	0.76774	0.228944	0.22865
CD164L2	388611	2.31806	2.35215	-1.85757	0.00110351	0.0255362	0.0506664	0.04134	0.234011	0.236228	0.501496	0.508111
SEMA3E	9723	1.52892	1.52963	1.60921	0.00111265	0.0257157	1.98612	1.70527	5.88218	4.7718	1.91877	1.91812
FGR	2268	3.14556	3.17397	-1.34563	0.00111411	0.0257174	0.0810662	0.04134	0.393564	0.720494	0.556006	0.495408
CLDN5	7122	2.05398	2.0588	0.514098	0.00112106	0.0258457	0.253332	0.37206	1.08496	1.52367	2.66011	2.68028
CASQ2	845	4.78493	4.90455	-1.24669	0.00112866	0.0259885	0.0202666	0.010335	0.255285	0.673249	0.774048	0.749463
TBX21	30009	2.13676	2.15033	-1.71522	0.00113501	0.0261024	0.101333	0.12402	0.446748	0.555135	0.228944	0.266758
SPTA1	6708	4.4042	4.47635	-1.27848	0.00115794	0.0265969	0.0506664	0	0.457385	0.68506	0.675929	0.533516
LDB3	11155	1.87097	1.87574	-0.313346	0.00115947	0.0265989	0.263465	0.341055	0.957317	1.26382	0.959384	0.978113
LYPD4	147719	3.30424	3.33563	-1.9335	0.00116199	0.0266239	0.0911995	0.02067	0.499932	0.637815	0.119923	0.0889194
ADAMTS18	170692	3.23685	3.24031	3.29032	0.00116551	0.0266716	0.699196	0.320385	6.62676	3.00009	23.8538	24.3258
SCN10A	6336	4.56637	4.68529	-2.33934	0.00116926	0.0267246	0.0303998	0	0.297832	0.496078	0.119923	0.13973
DOCK2	1794	2.74618	2.75752	-0.492478	0.00117084	0.0267277	0.162132	0.134355	0.680759	1.33469	0.981188	0.927302
ETS1	2113	2.26591	2.26892	1.8718	0.00117656	0.0268254	0.476264	0.568424	3.21233	1.80714	7.8386	8.11707
PAX2	5076	2.76444	2.78792	-1.77124	0.00118173	0.0269101	0.0911995	0.0516749	0.606301	0.377964	0.26165	0.254055
CFAP61	26074	1.85942	1.86205	1.13939	0.0011888	0.0269892	0.445864	0.651104	1.73381	2.25597	4.11009	4.03948
LMNTD1	160492	4.71975	4.81024	-1.63778	0.00118893	0.0269892	0.0303998	0.010335	0.319106	0.838608	0.305258	0.355678
PRDM14	63978	3.44553	3.53108	0.0964618	0.00118957	0.0269892	0.0202666	0.02067	0.159553	0.318907	2.91086	3.03596
PRSS48	345062	4.20073	4.37358	-1.8165	0.00119168	0.0270042	0	0.02067	0.234011	0.188982	0.577811	0.609733
WNT10A	80326	2.55412	2.56937	-1.2678	0.00119525	0.027052	0.0911995	0.12402	0.478658	0.803174	0.457888	0.4573
PROCR	10544	1.91956	1.93535	-0.723068	0.00120355	0.0272067	0.0810662	0.10335	0.361653	0.34253	1.30825	1.41001
MYOM3	127294	2.86252	2.88624	-1.51544	0.00120508	0.0272081	0.101333	0.04134	0.436111	0.626003	0.436083	0.36838
GLP2R	9340	4.15565	4.22715	-2.03288	0.00120933	0.0272398	0.0202666	0.031005	0.37229	0.590569	0.0981188	0.266758
ITGAM	3684	2.29534	2.30932	-1.36916	0.00121087	0.0272398	0.121599	0.10335	0.446748	0.673249	0.436083	0.4573
ZNF585A	199704	3.06269	3.10016	-2.1029	0.00121089	0.0272398	0.0607997	0.031005	0.297832	0.496078	0.196238	0.215947
TOPAZ1	375337	1.89464	1.90552	-1.95816	0.00121915	0.0273926	0.131733	0.134355	0.489295	0.507889	0.0763146	0.0762166
CYTOR	112597	2.03611	2.05555	-1.6179	0.00122219	0.0274276	0.0810662	0.0723449	0.319106	0.318907	0.556006	0.520814
LOC101928333	101928333	2.36156	2.37882	-0.842204	0.00123014	0.0275727	0.0911995	0.0930149	0.37229	0.590569	1.09021	1.06703
LINC01303	101927780	3.45611	3.50565	-2.01208	0.00123834	0.027723	0.0506664	0.02067	0.287195	0.531512	0.239846	0.266758
CLIC6	54102	3.3841	3.41565	-0.262196	0.00124195	0.0277704	0.0506664	0.06201	0.37229	0.838608	1.82065	1.86731
GSTA7P	730152	4.8141	4.93382	-2.2217	0.00125022	0.0279216	0	0.031005	0.319106	0.626003	0.0981188	0.114325
GBP5	115362	4.00974	4.12632	-0.66662	0.00125448	0.0279829	0.0303998	0	0.297832	0.236228	1.60261	1.60055
NLRP1	22861	1.75288	1.75922	-0.939468	0.00127397	0.0283836	0.192532	0.24804	0.723306	0.76774	0.556006	0.546219
TMC8	147138	1.83269	1.83815	-0.706167	0.00127598	0.0283944	0.233065	0.28938	0.819038	1.05121	0.588713	0.609733
GDNF	2668	2.47186	2.48319	-0.728409	0.00128605	0.0285633	0.202666	0.0826799	0.808401	0.791363	0.828559	0.838383
SLC22A3	6581	2.91017	2.94708	-0.689724	0.00128665	0.0285633	0.0607997	0.031005	0.265921	0.448833	1.47178	1.42271
LUM	4060	2.79572	2.80278	2.29188	0.00128973	0.0285686	0.222932	0.258375	2.27629	1.06302	12.5047	13.1855
TRH	7200	2.28673	2.28731	4.45316	0.00128997	0.0285686	2.29012	3.15217	17.1147	9.39005	49.5173	50.0743
ACAN	176	3.01218	3.03328	-0.944876	0.0013026	0.0288141	0.0405331	0.12402	0.531843	0.814985	0.763146	0.787572
ARHGEF15	22899	1.69473	1.69899	-0.717786	0.00130519	0.028837	0.364798	0.279045	1.06369	1.02759	0.403377	0.393786
C9orf135	138255	3.27593	3.33282	-0.569335	0.0013143	0.0290037	0.0506664	0.010335	0.255285	0.366153	1.67892	1.67677
FER1L6	654463	2.28656	2.29389	-0.531006	0.00131692	0.0290261	0.141866	0.28938	0.978591	1.13389	0.795852	0.736761
CA2	760	1.77925	1.77961	4.46409	0.00131844	0.0290261	3.78985	4.09266	16.4659	10.5594	48.6996	48.9184
SLC24A4	123041	2.61805	2.62636	0.0932094	0.00132249	0.0290807	0.273599	0.12402	0.967954	1.50005	1.76614	1.75298
GJA5	2702	4.11702	4.16204	-1.18597	0.00134116	0.0294564	0.0202666	0.06201	0.425474	1.05121	0.490594	0.533516
WDR64	128025	2.05608	2.06174	0.364985	0.00136896	0.0300313	0.233065	0.299715	0.882859	1.3465	2.54019	2.42623
NFATC2	4773	2.02552	2.03321	-0.0313272	0.00137246	0.0300726	0.141866	0.24804	0.74458	0.850419	1.94057	1.93082
AHNAK	79026	1.49124	1.49131	6.48883	0.00138885	0.0303959	17.5002	16.9287	55.7265	41.0446	199.835	207.957
MICAL2	9645	2.24543	2.25045	0.383617	0.00141675	0.0309699	0.202666	0.423735	1.38279	1.59454	2.06049	2.14677
CXCL1	2919	3.2606	3.34501	-0.498416	0.00142795	0.0311781	0.0101333	0.031005	0.159553	0.25985	1.84245	1.95623
C1orf116	79098	1.77024	1.78001	-1.21294	0.00143489	0.0312896	0.151999	0.134355	0.510569	0.472455	0.610517	0.622436
DCLRE1CP1	105376432	2.05016	2.06189	-1.76203	0.00143643	0.0312896	0.141866	0.113685	0.468022	0.60238	0.163531	0.165136
FERMT1	55612	2.16438	2.17377	-0.229636	0.00145033	0.0315552	0.151999	0.175695	0.57439	0.909476	1.61351	1.67677
NAP1L6	645996	2.12937	2.15062	-1.18775	0.00146942	0.0319333	0.0607997	0.0826799	0.351016	0.283473	0.883069	0.9146
TMEM125	128218	1.70293	1.7106	-0.370868	0.0014777	0.0320756	0.162132	0.196365	0.627574	0.543324	1.52629	1.54974
MUSK	4593	4.86017	4.93327	-0.501835	0.0015008	0.0325389	0.0303998	0.02067	0.37229	1.20476	1.30825	1.29568
KCNK13	56659	2.89512	2.932	-0.472346	0.00152678	0.0330636	0.0709329	0.02067	0.404201	0.295285	1.71163	1.8165
C9orf152	401546	3.13244	3.16081	-1.84008	0.00154083	0.0333289	0.0506664	0.0723449	0.361653	0.744117	0.163531	0.190542
C19orf66	55337	1.33061	1.33112	2.64933	0.00154756	0.0334355	2.21919	2.54241	6.21192	5.76395	10.3243	10.5941
CHST2	9435	1.92889	1.9293	3.53136	0.00155123	0.0334453	3.36425	3.68959	16.8807	9.95699	17.4433	18.0379
SLC22A31	146429	2.01124	2.02288	-0.0099495	0.00155232	0.0334453	0.162132	0.0930149	0.553116	0.484267	2.32214	2.35001
NGB	58157	2.17463	2.18896	-1.51856	0.00155341	0.0334453	0.0911995	0.12402	0.563753	0.413398	0.381573	0.419191
EMP1	2012	1.55913	1.56246	0.0605982	0.0015562	0.0334665	0.435731	0.35139	1.19133	1.13389	1.50449	1.58785
STYK1	55359	1.81466	1.8236	-1.48216	0.00157547	0.0338415	0.162132	0.155025	0.510569	0.614192	0.294356	0.304866
C1orf53	388722	1.98812	1.99428	-0.0424803	0.00158132	0.033928	0.283732	0.196365	0.797764	1.12208	1.72253	1.67677
SCN7A	6332	1.61803	1.62262	-0.479607	0.00158776	0.0340268	0.293865	0.28938	0.978591	0.814985	0.904873	0.940005
SEMA6A	57556	1.40064	1.40071	5.7578	0.00159853	0.0342181	15.6255	20.3393	48.0786	46.8676	96.9632	96.8332
ATP12A	479	2.24241	2.25844	-1.82548	0.00160632	0.0343452	0.0709329	0.12402	0.436111	0.496078	0.239846	0.215947
ZNF585B	92285	1.87931	1.88618	-1.15067	0.00161767	0.034548	0.182399	0.237705	0.680759	0.874042	0.305258	0.317569
IL22RA1	58985	3.06135	3.09209	-2.15179	0.00163632	0.0349062	0.0810662	0.031005	0.361653	0.60238	0.0763146	0.0889194
CFAP52	146845	1.83135	1.83527	0.865672	0.00164241	0.0349959	0.334398	0.39273	1.05305	1.54729	3.93565	3.69651
OR2L13	284521	1.77257	1.77925	0.00148589	0.00165375	0.0351972	0.222932	0.196365	0.616938	0.826797	2.00598	2.13407
VWC2L	402117	1.58399	1.58554	1.04243	0.00165629	0.0352109	0.719463	0.981824	2.43584	2.66937	2.66011	2.85812
C5orf56	441108	1.56726	1.5725	-0.190406	0.00167473	0.0355622	0.263465	0.237705	0.712669	0.779551	1.5808	1.65136
SLC28A1	9154	2.24543	2.26146	-1.91339	0.00168187	0.0356729	0.121599	0.0723449	0.425474	0.507889	0.163531	0.190542
LOC105377310	105377310	2.12135	2.13622	-2.05123	0.0016914	0.035834	0.101333	0.10335	0.382927	0.519701	0.109021	0.114325
MC5R	4161	3.90816	4.02423	-1.53272	0.00170058	0.0359628	0.0202666	0.010335	0.340379	0.153548	0.697734	0.787572
ESRRB	2103	1.92431	1.9295	-0.287528	0.00170135	0.0359628	0.303998	0.258375	0.861585	1.28744	1.0575	1.09244
FMO6P	388714	3.09808	3.18133	-2.04213	0.00171848	0.0362837	0.0202666	0.02067	0.138279	0.236228	0.479692	0.482705
TACR1	6869	1.45776	1.45957	0.804932	0.00172095	0.0362931	0.759996	0.640769	2.021	1.83076	2.57289	2.61677
SLC15A1	6564	3.0764	3.10718	-1.84081	0.00172429	0.0362931	0.0303998	0.0826799	0.361653	0.614192	0.26165	0.22865
FOXB1	27023	3.96959	4.08599	-0.823853	0.0017248	0.0362931	0.0101333	0.02067	0.361653	0.153548	1.39547	1.42271
MMP2	4313	1.85988	1.86137	2.80736	0.00173077	0.0363554	0.891728	1.0335	4.29729	2.68118	16.5821	16.6152
IDO1	3620	4.05031	4.22209	-1.44703	0.00173168	0.0363554	0.0202666	0	0.159553	0.224416	0.904873	0.838383
CD36	948	1.75495	1.75908	0.0965544	0.0017345	0.0363735	0.314132	0.361725	0.957317	1.33469	1.70073	1.71487
OLFML3	56944	1.57621	1.57951	1.38976	0.00175528	0.0367349	0.354665	0.444405	1.30833	1.07484	6.15968	6.45301
OLFML2B	25903	1.60841	1.61051	1.0666	0.00175569	0.0367349	0.52693	0.744119	1.87209	2.00793	3.58679	3.83624
CCDC170	80129	1.50631	1.50945	0.918703	0.00178218	0.0372342	0.364798	0.45474	1.11687	1.21657	4.04467	4.17921
ITGB5	3693	1.28119	1.28174	3.07652	0.00178357	0.0372342	1.98612	2.25303	5.07378	5.23244	17.923	18.2285
TBX4	9496	4.02266	4.111	-1.7707	0.0017894	0.0373141	0	0.04134	0.308469	0.401587	0.436083	0.495408
NTF3	4908	2.80761	2.85437	-1.39593	0.00182656	0.0380461	0.0303998	0.04134	0.191463	0.330719	0.78495	0.851086
PLXDC2	84898	1.1783	1.17836	5.73175	0.00182951	0.038065	19.8308	19.7708	46.8022	42.8163	93.9542	95.7154
TXLNB	167838	1.50087	1.50382	0.353521	0.00185591	0.0385708	0.455998	0.4134	1.32961	1.13389	2.12591	2.17217
FERD3L	222894	8.39962	144269483	-0.34149	0.00186297	0.0386743	0	0	0.680759	0.236228	1.96238	1.8419
AVPR1A	552	3.02182	3.02587	3.02501	0.00187242	0.0388271	0.537064	0.320385	4.94614	2.01975	20.2125	20.9342
TFCP2L1	29842	2.62864	2.63878	-0.111638	0.00191163	0.039596	0.243199	0.0826799	0.882859	1.15752	1.65712	1.49893
CDH5	1003	2.63416	2.65723	-1.49701	0.00191613	0.0396062	0.0709329	0.0723449	0.319106	0.590569	0.501496	0.495408
CCNO	10309	2.05682	2.07016	-0.490651	0.0019164	0.0396062	0.131733	0.0930149	0.393564	0.555135	1.51539	1.56244
CARD11	84433	2.96789	2.99188	-0.623666	0.00192663	0.0397735	0.111466	0.031005	0.446748	0.696872	1.29735	1.28298
AP1M2	10053	1.76505	1.77642	0.349669	0.00193343	0.0398421	0.111466	0.134355	0.382927	0.460644	3.25972	3.34083
LOC100507388	100507388	2.84189	2.87853	-1.04202	0.00193425	0.0398421	0.0506664	0.04134	0.234011	0.448833	1.0248	1.07974
MS4A8	83661	3.70275	3.78973	-1.21204	0.00193838	0.0398829	0.0303998	0.010335	0.382927	0.177171	0.99209	0.940005
ETV3L	440695	2.30878	2.32801	-2.15321	0.00194944	0.040066	0.0810662	0.0826799	0.329743	0.496078	0.130825	0.114325
LOC441666	441666	4.85075	5.18395	-1.19929	0.00195998	0.04021	0	0.010335	0.117005	0.25985	1.09021	1.10514
SEC14L6	730005	2.29644	2.30456	0.881922	0.00196077	0.04021	0.131733	0.258375	1.14878	0.76774	4.54617	4.24273
RNF183	138065	1.93878	1.9512	-1.4406	0.00196874	0.0403034	0.131733	0.10335	0.404201	0.507889	0.46879	0.508111
LNCPRESS2	101929194	6.0495	144269481	-0.889972	0.00197099	0.0403034	0	0	0.0638211	0.118114	1.5917	1.44812
ITIH5	80760	2.91073	2.91684	1.70255	0.00197185	0.0403034	0.182399	0.382395	2.89322	1.3465	7.28259	7.50734
MOBP	4336	2.08532	2.09455	-1.47549	0.00197905	0.0404062	0.162132	0.16536	0.553116	0.850419	0.163531	0.152433
ABCC3	8714	1.66465	1.67097	-1.12107	0.00199198	0.0405825	0.233065	0.196365	0.648848	0.720494	0.425181	0.431894
CNTN2	6900	1.71089	1.71092	7.19966	0.00199206	0.0405825	35.0915	41.836	98.4547	153.406	272.748	280.553
SLC30A3	7781	1.99515	2.0012	-0.604654	0.00199451	0.0405878	0.314132	0.175695	0.91477	1.05121	0.719538	0.68595
GNAT1	2779	2.1661	2.17683	-1.31087	0.00200493	0.0407551	0.121599	0.16536	0.521206	0.779551	0.392475	0.342975
FOXD3	27022	4.16708	4.25594	-1.71531	0.00201249	0.040864	0.0101333	0.031005	0.223374	0.566946	0.46879	0.4573
NNAT	4826	1.64592	1.6461	4.7856	0.00201668	0.0409044	6.6677	8.0923	18.689	27.5323	51.5342	53.0595
WNT1	7471	2.90227	2.91186	1.59466	0.00204002	0.0413205	0.233065	0.12402	1.84018	0.838608	7.40252	7.7741
CPM	1368	1.94228	1.94638	0.985919	0.00204164	0.0413205	0.354665	0.361725	1.71253	1.0394	4.21911	4.21732
IL32	9235	3.95849	4.12961	-1.82754	0.00206709	0.0417899	0.0202666	0	0.180827	0.177171	0.686831	0.546219
SEC14L4	284904	2.34796	2.36732	-1.22701	0.00206982	0.0417996	0.0709329	0.0930149	0.329743	0.519701	0.795852	0.68595
CHAC1	79094	1.24527	1.24541	4.48617	0.00208086	0.0419769	7.32636	8.42302	18.1465	19.1935	40.0107	41.4237
FRRS1	391059	1.92522	1.92955	1.36333	0.00208522	0.0420191	0.233065	0.444405	1.26579	1.31106	6.20329	6.04652
CLDN1	9076	3.46248	3.46597	4.49622	0.00208866	0.0420427	0.455998	0.578759	8.52012	2.83473	60.3212	62.8787
HTR1D	3352	2.32025	2.34393	-1.19134	0.00210457	0.0423172	0.0607997	0.0723449	0.265921	0.413398	0.839461	0.927302
FMOD	2331	3.77034	3.85761	-1.14754	0.00211443	0.0424694	0	0.04134	0.287195	0.307096	1.01389	1.01622
DRC1	92749	1.8002	1.80149	2.86328	0.00213126	0.0427611	0.982928	1.20919	4.65894	2.96466	17.1817	16.755
ZNF229	7772	3.75819	3.81691	-0.018832	0.00214407	0.0429717	0.0607997	0	0.382927	0.484267	2.52928	2.48974
MMP7	4316	5.3804	144269480	-1.86138	0.00214674	0.0429789	0	0	0.0531843	0.0590569	0.73044	0.749463
BBOX1-AS1	103695435	1.78947	1.79391	0.657562	0.00217479	0.0434935	0.324265	0.31005	1.17005	1.02759	3.88114	2.7311
MR1	3140	2.72659	2.74478	-0.954997	0.00217954	0.0435415	0.0911995	0.0930149	0.404201	0.838608	0.839461	0.774869
CYP4F12	66002	5.24058	5.41818	-2.39331	0.00218359	0.0435613	0.0202666	0	0.234011	0.649626	0.0763146	0.0635138
EDNRA	1909	2.30586	2.30993	1.38146	0.00218522	0.0435613	0.354665	0.423735	1.30833	2.56307	5.45104	5.60192
LOC728095	728095	2.40296	2.4545	-1.95628	0.00220736	0.0438875	0.0303998	0.031005	0.148916	0.188982	0.5233	0.546219
ATP10A	57194	2.02674	2.03215	-0.0872708	0.0022085	0.0438875	0.263465	0.28938	0.850948	1.41737	1.41727	1.3719
LINC01539	100505474	2.23379	2.24701	-1.52437	0.00220868	0.0438875	0.121599	0.113685	0.425474	0.696872	0.316161	0.317569
MS4A6E	245802	3.97187	4.29616	-1.03919	0.00222188	0.0441025	0	0.010335	0.117005	0.0826797	1.34096	1.34649
FGF18	8817	2.321	2.33289	-0.119677	0.00223342	0.0442659	0.182399	0.0826799	0.563753	0.779551	1.92967	1.98163
CROCC2	728763	2.19058	2.20065	-0.27225	0.00223488	0.0442659	0.182399	0.12402	0.54248	0.874042	1.61351	1.61325
GPA33	10223	3.18831	3.21939	-0.900447	0.00226071	0.0447297	0.0202666	0.0930149	0.393564	0.661437	1.00299	1.00352
NNMT	4837	3.9267	3.99747	-1.64564	0.0022679	0.0448099	0.0303998	0.02067	0.223374	0.60238	0.479692	0.495408
DYSF	8291	1.94877	1.95363	0.319257	0.00227164	0.0448099	0.303998	0.299715	0.893496	1.4528	2.36575	2.15947
HEYL	26508	1.75959	1.76579	-0.483475	0.00227215	0.0448099	0.243199	0.2067	0.648848	0.885854	1.11201	1.14325
OR3A1	4994	2.74013	2.76351	-1.81139	0.00227442	0.0448099	0.0709329	0.0723449	0.329743	0.649626	0.228944	0.266758
SV2C	22987	1.47976	1.48013	4.0908	0.0022771	0.0448153	3.36425	3.52423	11.1049	8.0908	37.3614	38.8959
SLC39A12	221074	4.83418	4.95395	0.719532	0.00228331	0.0448899	0	0.031005	0.265921	0.696872	4.42625	4.54759
BCL6B	255877	1.46215	1.46499	0.656464	0.00229276	0.0450279	0.405331	0.485745	1.27642	1.18114	3.1398	2.95975
ARHGAP15	55843	3.15026	3.18126	-0.342721	0.00230115	0.0451448	0.0202666	0.0930149	0.638211	0.377964	1.84245	1.74028
OR52N4	390072	1.79147	1.8013	-1.42873	0.00231504	0.0453694	0.162132	0.12402	0.468022	0.531512	0.414279	0.431894
SIGLEC17P	284367	5.71682	6.05485	-2.67269	0.00231944	0.0454077	0.0101333	0	0.191463	0.496078	0.0981188	0.0381083
P2RY2	5029	2.65455	2.66659	-0.770715	0.00233413	0.0456189	0.192532	0.0826799	0.648848	1.11027	0.686831	0.736761
GPR37	2861	1.44073	1.4416	1.93745	0.00233515	0.0456189	1.49973	1.40556	4.42493	3.46073	6.01795	6.16084
MEI4	101928601	3.00441	3.03033	-0.154643	0.00233943	0.0456204	0.0303998	0.10335	0.691396	0.389776	2.01689	2.15947
ARHGEF5	7984	3.39988	3.4384	-1.37736	0.00234014	0.0456204	0.0607997	0.031005	0.297832	0.708683	0.577811	0.571625
PCDH20	64881	-1.13196	-1.13202	4.42078	0.0023565	0.0458912	41.3742	41.0299	18.6783	18.9218	4.01197	4.1411
RFX8	731220	1.79121	1.79931	-1.03907	0.002359	0.0458918	0.202666	0.14469	0.585027	0.626003	0.686831	0.584327
GLRA1	2741	2.35299	2.36008	1.56613	0.00237033	0.0460638	0.222932	0.22737	1.53171	0.76774	7.53334	7.57085
LINCR-0002	103344926	3.46648	3.53545	-1.32163	0.00239618	0.0465175	0.0303998	0.02067	0.297832	0.295285	1.11201	0.558922
LINC02099	101929450	3.73437	3.793	-2.15961	0.00241021	0.0467261	0.0405331	0.02067	0.244648	0.614192	0.152629	0.177839
CALHM5	254228	2.93806	2.97142	-1.64797	0.00241205	0.0467261	0.0405331	0.06201	0.265921	0.543324	0.457888	0.470003
MUC5B	727897	1.80866	1.81138	-0.0278838	0.00241448	0.0467261	0.628263	0.4134	1.58489	2.0788	0.556006	0.520814
SSTR3	6753	2.7134	2.72364	-0.206784	0.00244405	0.047249	0.0810662	0.24804	0.861585	1.31106	1.28645	1.3846
ALOX12P2	245	1.648	1.65255	-0.581544	0.00245139	0.0473416	0.324265	0.26871	0.840312	1.02759	0.774048	0.68595
TGFBR2	7048	2.11169	2.11483	1.49301	0.00245588	0.0473791	0.455998	0.51675	2.72303	1.47642	5.7454	6.00841
LINC01139	339535	3.01585	3.0294	0.908462	0.00246583	0.0475216	0.0405331	0.217035	1.2126	0.874042	4.53527	4.43327
FAM83A	84985	1.8181	1.82918	-1.78852	0.00248043	0.0477535	0.121599	0.134355	0.414837	0.496078	0.218042	0.241353
OSTN	344901	2.00798	2.01961	-0.661771	0.00250176	0.0481142	0.0911995	0.16536	0.563753	0.472455	1.21013	1.24487
CLEC18A	348174	1.93808	1.94229	0.183442	0.00251416	0.0483026	0.425598	0.26871	1.10623	1.57091	1.76614	1.63866
C6orf132	647024	1.65606	1.6622	-0.828346	0.00254415	0.0488282	0.212799	0.22737	0.627574	0.76774	0.774048	0.68595
POU3F4	5456	1.65094	1.65251	1.71445	0.00255877	0.0490581	1.03359	0.692444	2.44648	2.98828	6.19239	6.37679
GDPD4	220032	3.46775	3.50263	-1.88778	0.00257135	0.0492484	0.0506664	0.0516749	0.319106	0.850419	0.119923	0.13973
CD44	960	1.84483	1.84747	1.05795	0.00257654	0.0492968	0.455998	0.630434	1.55298	2.36228	3.76122	3.74732
KLHL33	123103	1.93252	1.94273	-1.53053	0.00258261	0.0493621	0.141866	0.14469	0.648848	0.448833	0.294356	0.279461
HPSE	10855	1.67218	1.67866	-1.25807	0.00258807	0.049366	0.233065	0.18603	0.680759	0.661437	0.337965	0.292164
ANKRD33	341405	2.40512	2.43346	-1.76266	0.00258856	0.049366	0.0506664	0.06201	0.234011	0.377964	0.46879	0.495408
RHOD	29984	2.30063	2.35132	-1.17658	0.00259079	0.049366	0.0303998	0.031005	0.159553	0.153548	1.11201	1.13055

## Sheet: Table S4
Table S4. Brain organoid genes with expression significantly affected by production of sfRNA: ((WT-Mock)-(Mut-Mock)) contrast
SYMBOL	ENTREZ	logFC	unshrunk.logFC	logCPM	PValue	FDR
AFP	174	9.39648	9.40909	5.15139	1.68847e-11	2.15967e-07
DLX6-AS1	285987	-10.8652	-10.8805	7.73322	3.39298e-11	2.15967e-07
DLX1	1745	-8.5221	-8.52858	6.67366	3.49104e-11	2.15967e-07
DLX6	1750	-8.78257	-8.79658	5.78367	6.29454e-11	2.58387e-07
DLX2	1746	-7.59723	-7.6088	5.00174	8.1596e-11	2.58387e-07
DLX5	1749	-8.29403	-8.31002	5.14659	8.35347e-11	2.58387e-07
FOXG1	2290	-11.9292	-11.971	7.36819	1.85106e-10	4.90768e-07
MPPED2	744	-3.47833	-3.47848	6.89014	6.35257e-10	1.47372e-06
ZNF506	440515	-4.45541	-4.45628	5.12315	7.40456e-10	1.5269e-06
ZNF559	84527	-7.95316	-7.9865	3.52544	8.95395e-10	1.66176e-06
GAD2	2572	-4.52522	-4.52606	5.47964	1.37763e-09	2.13967e-06
MPPED1	758	-4.57521	-4.57682	4.55837	1.38348e-09	2.13967e-06
SLA	6503	-6.37631	-6.39215	3.43251	1.51668e-09	2.16524e-06
PMP2	5375	-6.86994	-6.88584	3.11655	1.72936e-09	2.29251e-06
AMBN	258	-9.77036	-9.93029	3.45187	1.90087e-09	2.35189e-06
C2orf72	257407	-3.11223	-3.1126	5.00833	2.04854e-09	2.37618e-06
GABRB2	2561	-3.24464	-3.24486	6.34167	2.27449e-09	2.48307e-06
SFRP1	6422	-5.20861	-5.20874	8.85197	2.96945e-09	3.06167e-06
FOXG1-AS1	103695363	-9.60172	-9.76163	3.01374	3.4274e-09	3.30178e-06
ZNF300	91975	-2.93642	-2.93657	6.05713	3.67648e-09	3.30178e-06
IFIT2	3433	2.9389	2.93898	5.99688	3.73605e-09	3.30178e-06
LINC01551	387978	-11.1541	-11.1876	6.89817	4.22735e-09	3.56615e-06
CNTNAP5	129684	-3.13922	-3.13934	6.88741	5.35751e-09	4.32305e-06
C1orf61	10485	-2.55988	-2.55995	6.84685	5.74229e-09	4.44047e-06
GSX2	170825	-4.09382	-4.09482	4.90297	6.11077e-09	4.4842e-06
CAT	847	-6.75577	-6.77166	3.38501	6.28209e-09	4.4842e-06
NOL4	8715	-2.35828	-2.35837	5.90889	8.72614e-09	5.91972e-06
FGD3	89846	-3.94215	-3.94359	3.93106	8.9311e-09	5.91972e-06
LCN9	392399	-4.09961	-4.1025	3.07219	1.01732e-08	6.51048e-06
ISL1	3670	-2.98457	-2.98542	3.74764	1.23606e-08	7.64666e-06
MLC1	23209	-4.21319	-4.21492	3.62191	1.74307e-08	9.94943e-06
GRIN2B	2904	-2.81674	-2.81688	5.83754	1.81585e-08	9.94943e-06
NFKBIZ	64332	3.08985	3.09035	3.59685	1.83567e-08	9.94943e-06
SLCO5A1	81796	-2.25764	-2.25771	6.4132	1.94542e-08	9.94943e-06
KCNA2	3737	-2.57317	-2.5734	5.02288	1.9499e-08	9.94943e-06
SYT6	148281	-3.02132	-3.02177	4.66859	1.9591e-08	9.94943e-06
ARX	170302	-3.17709	-3.17764	4.69982	2.06523e-08	9.94943e-06
KCNH7	90134	-2.54509	-2.54527	5.27718	2.07875e-08	9.94943e-06
LIN28A	79727	4.00291	4.00349	4.26571	2.09078e-08	9.94943e-06
HIST1H4L	8368	-6.96718	-6.97913	4.34343	2.16119e-08	1.00274e-05
LOC644554	644554	-7.00257	-7.08422	1.28536	2.2425e-08	1.01509e-05
SLC32A1	140679	-3.79163	-3.79268	4.38576	2.3157e-08	1.02326e-05
FGB	2244	5.35537	5.36103	2.25677	2.54736e-08	1.09945e-05
HIST1H3I	8354	-6.62128	-6.62509	5.4666	2.6298e-08	1.10924e-05
FZD8	8325	-2.87033	-2.87049	6.03715	2.69281e-08	1.11058e-05
MEIS2	4212	-2.45377	-2.45378	9.05675	2.90579e-08	1.17236e-05
TTR	7276	2.42142	2.42153	4.97277	3.26389e-08	1.26386e-05
UNC13C	440279	-2.14824	-2.14836	5.43484	3.26879e-08	1.26386e-05
HIST1H3E	8353	-5.36778	-5.36983	5.21732	3.44796e-08	1.30593e-05
SIX3	6496	-4.4537	-4.45592	3.81869	3.6969e-08	1.37222e-05
MOXD1	26002	-4.57631	-4.57679	6.48806	3.79457e-08	1.38085e-05
SLC6A1	6529	-2.71748	-2.71763	5.85823	3.98914e-08	1.4132e-05
GAD1	2571	-2.79716	-2.79725	7.00078	4.03576e-08	1.4132e-05
PCDH20	64881	-2.20543	-2.20581	4.42078	4.60736e-08	1.58348e-05
FOXJ1	2302	2.29558	2.29576	4.1855	5.55514e-08	1.86413e-05
ATF3	467	2.86218	2.86225	6.0726	5.62485e-08	1.86413e-05
FEZF1	389549	-3.61282	-3.61362	4.13904	5.83458e-08	1.89972e-05
SLC30A8	169026	-3.04324	-3.04469	2.86965	6.08909e-08	1.92119e-05
HS6ST2	90161	-2.02441	-2.02447	6.45615	6.10755e-08	1.92119e-05
COLEC12	81035	2.39997	2.40017	4.06472	6.3796e-08	1.97332e-05
FAM107A	11170	-3.52561	-3.52653	3.58527	6.67935e-08	2.00085e-05
OASL	8638	3.86842	3.8697	2.91457	6.68424e-08	2.00085e-05
METAP1D	254042	-3.44091	-3.44128	5.52685	6.97833e-08	2.05573e-05
TNFAIP3	7128	2.80535	2.80562	4.17377	7.33858e-08	2.12807e-05
NTN4	59277	-2.53398	-2.53437	4.42498	7.54084e-08	2.15308e-05
ARMCX1	51309	-1.99809	-1.99818	5.82074	8.01449e-08	2.25365e-05
LINC00928	283761	-3.18477	-3.18587	3.67921	8.70694e-08	2.41182e-05
GRIA2	2891	-2.00913	-2.00914	8.51573	8.97432e-08	2.44933e-05
RIPOR2	9750	-2.03306	-2.03312	6.32869	9.16686e-08	2.46562e-05
TAC1	6863	-3.39847	-3.3989	5.56388	9.34924e-08	2.47875e-05
IRF1	3659	2.60252	2.60284	3.65598	9.69526e-08	2.52198e-05
SERTAD4	56256	-2.32282	-2.32302	5.1046	9.90303e-08	2.52198e-05
GPR149	344758	-3.32178	-3.32485	2.25315	9.91996e-08	2.52198e-05
ZNF354C	30832	-3.15445	-3.15464	5.96346	1.04268e-07	2.61501e-05
LINC00461	645323	-2.15392	-2.15394	8.31086	1.09153e-07	2.70103e-05
BCL11B	64919	-3.4073	-3.4074	7.29758	1.10621e-07	2.70135e-05
LDB2	9079	-1.91293	-1.91305	5.21795	1.20336e-07	2.86461e-05
APOA1	335	4.63655	4.64169	1.72128	1.20394e-07	2.86461e-05
FRY	10129	-1.80424	-1.80427	7.26411	1.23876e-07	2.86491e-05
FAM19A5	25817	-9.94847	-10.2524	2.434	1.24644e-07	2.86491e-05
ISLR2	57611	-3.16789	-3.16796	7.74856	1.25038e-07	2.86491e-05
SLITRK6	84189	-3.22254	-3.22266	7.06194	1.32849e-07	2.98832e-05
INHBA-AS1	285954	-4.49734	-4.50485	2.12512	1.33645e-07	2.98832e-05
LHX2	9355	-2.59075	-2.591	4.75673	1.39825e-07	3.0893e-05
PCDH11X	27328	-2.30889	-2.30903	5.2371	1.48247e-07	3.23685e-05
HERC5	51191	2.51152	2.5116	5.3856	1.75196e-07	3.74256e-05
SOX1-OT	100505996	-3.1877	-3.18912	3.32078	1.75442e-07	3.74256e-05
MYT1L	23040	-2.19237	-2.19243	6.39938	1.85508e-07	3.87521e-05
LRRC7	57554	-1.88567	-1.88574	5.78676	1.89173e-07	3.87521e-05
CXCL10	3627	3.44381	3.44442	3.55662	1.90502e-07	3.87521e-05
JPH1	56704	-4.05828	-4.05977	4.04781	1.91616e-07	3.87521e-05
MCF2	4168	-3.46387	-3.46704	2.01193	1.93229e-07	3.87521e-05
NPY	4852	-3.20039	-3.20228	2.72625	1.94189e-07	3.87521e-05
APOC3	345	7.23294	7.29055	0.807096	2.00491e-07	3.95842e-05
NRXN3	9369	-3.24393	-3.24402	7.24717	2.09528e-07	4.09329e-05
MIR7-3HG	284424	-2.34167	-2.34216	3.6578	2.12022e-07	4.09887e-05
C1QL2	165257	-3.99975	-4.01191	0.750074	2.24989e-07	4.3047e-05
ZNF583	147949	-1.84494	-1.84511	4.5702	2.28105e-07	4.3198e-05
PAX7	5081	2.2489	2.24912	3.79314	2.36834e-07	4.41756e-05
CCDC80	151887	2.13663	2.13687	3.6133	2.38028e-07	4.41756e-05
FEZF1-AS1	154860	-2.97134	-2.97173	4.66871	2.48601e-07	4.56811e-05
RGS6	9628	-3.13384	-3.13517	2.95013	2.66184e-07	4.83317e-05
FAT4	79633	-2.06767	-2.06769	7.85069	2.70011e-07	4.83317e-05
TENT5A	55603	2.67225	2.6725	4.15711	2.70838e-07	4.83317e-05
FGG	2266	6.26338	6.29009	0.92914	2.95295e-07	5.13316e-05
LOC101928592	101928592	-2.52016	-2.52103	3.03094	2.95401e-07	5.13316e-05
PMAIP1	5366	3.08134	3.0815	5.21742	2.95947e-07	5.13316e-05
DRP2	1821	-1.84095	-1.84106	5.22696	3.01904e-07	5.188e-05
LINC01102	150568	-4.10936	-4.112	3.48111	3.17811e-07	5.39768e-05
APOB	338	4.40734	4.40898	3.11651	3.21755e-07	5.39768e-05
SCN5A	6331	-3.42454	-3.42704	2.45568	3.22831e-07	5.39768e-05
HBE1	3046	5.94038	5.95965	1.08599	3.34672e-07	5.46306e-05
SLC4A4	8671	-2.40171	-2.40189	5.32043	3.35684e-07	5.46306e-05
PCDH11Y	83259	-2.53915	-2.53929	5.78026	3.36458e-07	5.46306e-05
APOA2	336	6.32249	6.34182	1.45834	3.38516e-07	5.46306e-05
AHSG	197	3.50392	3.50759	1.09259	3.65792e-07	5.85236e-05
TMEM161B-AS1	100505894	-2.03686	-2.037	5.07335	3.71688e-07	5.89586e-05
PROX1	5629	1.77441	1.7745	4.47924	3.75592e-07	5.90729e-05
ARMC3	219681	2.2984	2.29885	2.80788	3.96684e-07	6.1866e-05
ATP2B2	491	-1.94006	-1.94024	4.49942	4.05292e-07	6.26818e-05
HIST1H4F	8361	-4.55476	-4.56054	2.70965	4.09587e-07	6.28225e-05
ID1	3397	2.35076	2.35082	5.7267	4.17298e-07	6.30841e-05
ZNF572	137209	-3.20049	-3.20462	1.63423	4.18091e-07	6.30841e-05
MSX1	4487	2.49871	2.49884	4.81379	4.26687e-07	6.3862e-05
VAX1	11023	-5.52256	-5.53903	2.3354	4.43598e-07	6.58618e-05
DPY19L2P4	442523	-2.74283	-2.74526	1.89035	4.65105e-07	6.85071e-05
WNT5A	7474	1.9567	1.95681	4.49812	4.84084e-07	7.07411e-05
VWDE	221806	2.96435	2.96695	1.00112	4.95907e-07	7.16743e-05
PPIEL	728448	-2.63997	-2.64119	2.66523	5.00285e-07	7.16743e-05
LINC02381	400043	2.31651	2.31666	4.46485	5.03094e-07	7.16743e-05
IGFBP3	3486	2.98006	2.98197	1.47146	5.08018e-07	7.16743e-05
DIO2	1734	-3.48714	-3.49181	1.76658	5.0978e-07	7.16743e-05
DMBX1	127343	2.67384	2.67464	2.36098	5.24555e-07	7.3197e-05
CXCL5	6374	4.57819	4.58437	1.35128	5.40646e-07	7.47286e-05
NYAP2	57624	-2.28393	-2.28423	4.38734	5.43583e-07	7.47286e-05
NKD1	85407	1.88935	1.88945	4.62848	5.62571e-07	7.67703e-05
SCRG1	11341	-2.49114	-2.49174	3.81678	5.68713e-07	7.70419e-05
NCAN	1463	-1.63846	-1.63849	6.91241	5.83841e-07	7.83685e-05
GABRA1	2554	-2.92746	-2.92854	3.57268	5.89418e-07	7.83685e-05
CA12	771	-1.82163	-1.82186	4.10174	5.91174e-07	7.83685e-05
FBN2	2201	2.31058	2.31065	5.38021	6.18146e-07	8.13629e-05
LINC01122	400955	-2.34356	-2.34428	2.90523	6.29836e-07	8.13755e-05
LINC01563	101060544	-3.24796	-3.25533	1.05622	6.29885e-07	8.13755e-05
SEMA3A	10371	-2.04992	-2.04998	6.34319	6.34223e-07	8.13755e-05
CBLN1	869	2.00529	2.00535	5.35535	6.46142e-07	8.13755e-05
DHX58	79132	3.07185	3.07261	2.87398	6.46382e-07	8.13755e-05
FGA	2243	5.62565	5.64007	1.17702	6.47433e-07	8.13755e-05
FST	10468	2.35199	2.35251	2.69695	6.48934e-07	8.13755e-05
NEGR1	257194	-2.13823	-2.13832	5.85456	6.59645e-07	8.21635e-05
NUAK2	81788	1.73896	1.73906	4.5906	6.80035e-07	8.41384e-05
PAX8-AS1	654433	-2.77284	-2.77461	1.91626	7.02794e-07	8.63786e-05
PPP1R3A	5506	-5.74229	-5.82307	0.236649	7.08756e-07	8.65382e-05
FREM2	341640	1.94998	1.95004	5.46323	7.18541e-07	8.68271e-05
ID3	3399	2.34927	2.34937	5.05183	7.22362e-07	8.68271e-05
GJA1	2697	2.32545	2.32551	5.84524	7.25157e-07	8.68271e-05
ROBO2	6092	-2.08903	-2.08905	7.75475	7.88126e-07	9.35646e-05
ANKS1B	56899	-1.82222	-1.8223	5.61643	7.92315e-07	9.35646e-05
LINC00581	100874531	-7.21968	-7.30142	1.8746	7.96552e-07	9.35646e-05
CDKN2C	1031	-2.01568	-2.01618	3.47787	8.16595e-07	9.50227e-05
MTUS1	57509	-1.84601	-1.84618	4.47095	8.19206e-07	9.50227e-05
XBP1	7494	1.97273	1.97275	7.24055	8.52881e-07	9.80583e-05
NEDD4L	23327	-2.10362	-2.10364	8.42051	8.55943e-07	9.80583e-05
ZNF454	285676	-3.73457	-3.73953	1.97527	8.75708e-07	9.84349e-05
RAB31	11031	-1.66833	-1.66839	5.91855	8.76791e-07	9.84349e-05
CACHD1	57685	1.54982	1.54984	7.02621	8.79214e-07	9.84349e-05
ESRRG	2104	-1.77013	-1.77021	5.48116	8.80446e-07	9.84349e-05
CSRNP1	64651	2.43556	2.43583	3.77478	8.93608e-07	9.93082e-05
NDP	4693	-4.35048	-4.35622	2.57501	9.20575e-07	0.000101696
LOC100631378	100631378	-7.00263	-7.16155	0.345807	9.40612e-07	0.000102823
SPARCL1	8404	1.82775	1.82778	5.82057	9.41853e-07	0.000102823
GABRG2	2566	-1.8454	-1.84555	4.71757	9.53747e-07	0.000103512
LGR4	55366	1.71701	1.71704	6.17092	9.67847e-07	0.000104198
TNFRSF10D	8793	1.90764	1.90773	4.85601	9.71296e-07	0.000104198
GRAMD2B	65983	2.28565	2.28632	2.22685	9.82591e-07	0.000104804
CCSER1	401145	-2.04383	-2.04387	7.27323	1.00662e-06	0.000106754
ABLIM3	22885	-2.25689	-2.2572	4.24816	1.02539e-06	0.000108126
GPR26	2849	-4.3329	-4.33423	4.23352	1.03616e-06	0.000108645
CLRN1-AS1	116933	-4.36848	-4.37793	1.8021	1.08945e-06	0.000113591
BMP4	652	2.51763	2.51907	1.36656	1.12722e-06	0.000116872
TMOD2	29767	-2.05718	-2.0572	7.80459	1.15232e-06	0.000118811
SLC3A2	6520	1.53271	1.53272	7.63262	1.1822e-06	0.000121218
SCN1A	6323	-1.93086	-1.93126	3.43524	1.20124e-06	0.000122494
PHACTR3	116154	-1.60283	-1.60291	5.27115	1.2178e-06	0.000123504
SLITRK1	114798	-1.66032	-1.6604	5.51147	1.24134e-06	0.000124443
NRXN1	9378	-1.63163	-1.63165	7.73162	1.24701e-06	0.000124443
ARPP21	10777	-1.81174	-1.81186	4.91157	1.24718e-06	0.000124443
PTH2R	5746	-3.36374	-3.37037	1.35431	1.25913e-06	0.000124963
SDC2	6383	1.90272	1.90276	6.07394	1.30506e-06	0.000128833
ANKRD13B	124930	-1.58036	-1.58046	5.06097	1.31776e-06	0.000129398
CHRDL1	91851	-1.90554	-1.90563	5.84405	1.33522e-06	0.000130423
MIR9-3HG	254559	-2.18288	-2.18296	6.07284	1.35803e-06	0.000131957
DIPK1C	125704	-3.59184	-3.59668	1.28885	1.36528e-06	0.00013197
RNF112	7732	-2.21659	-2.21703	3.60094	1.44507e-06	0.000138851
THSD4-AS1	101929196	-4.20184	-4.22304	0.195122	1.45182e-06	0.000138851
KCNJ10	3766	-2.92879	-2.93122	2.17216	1.46479e-06	0.000138851
FREM1	158326	2.50925	2.50945	4.22957	1.46639e-06	0.000138851
ARHGAP10	79658	2.18966	2.19006	2.87288	1.48614e-06	0.000140007
PEG10	23089	-1.64984	-1.64985	10.4763	1.53726e-06	0.000144091
LOC101926964	101926964	-3.4604	-3.46237	2.63949	1.55982e-06	0.000144731
SLC9A4	389015	-5.27169	-5.35189	-0.539235	1.56842e-06	0.000144731
FABP7	2173	-1.95084	-1.95088	6.93261	1.57575e-06	0.000144731
TCIM	56892	-2.12172	-2.12201	3.96959	1.57737e-06	0.000144731
IGFBP6	3489	2.90774	2.91116	0.574368	1.58308e-06	0.000144731
SYT16	83851	-1.85795	-1.85809	4.84129	1.61389e-06	0.000146824
TBX3	6926	2.81096	2.81367	0.766265	1.64657e-06	0.000148477
BEST3	144453	-4.31186	-4.32418	1.18054	1.66357e-06	0.000148477
HIST1H1B	3009	-2.31728	-2.3173	8.397	1.67206e-06	0.000148477
ST6GALNAC5	81849	-2.20354	-2.20362	6.33724	1.67359e-06	0.000148477
RADX	55086	-1.57766	-1.57774	5.4541	1.67699e-06	0.000148477
SALL1	6299	-2.11722	-2.11732	5.85647	1.69097e-06	0.000148477
DCX	1641	-1.55666	-1.55666	9.69478	1.69204e-06	0.000148477
WNT5B	81029	-1.72307	-1.72332	4.00779	1.69606e-06	0.000148477
AACSP1	729522	2.41696	2.41804	1.65698	1.74707e-06	0.000152144
LOC100507351	100507351	-2.59698	-2.59893	2.09383	1.75434e-06	0.000152144
ZFP42	132625	4.53025	4.54377	0.171489	1.80305e-06	0.000155195
PRTG	283659	1.72734	1.72736	6.5849	1.80625e-06	0.000155195
ANKRD33B	651746	2.09681	2.09712	3.31389	1.82897e-06	0.000156423
ANKRD44	91526	-1.46525	-1.46531	5.67687	1.8484e-06	0.000156602
CGNL1	84952	2.39659	2.39739	2.10461	1.85076e-06	0.000156602
MDK	4192	1.54421	1.54423	6.4119	1.8573e-06	0.000156602
RSPO1	284654	1.99736	1.99748	4.46061	1.86481e-06	0.000156602
CDK5R1	8851	-1.70056	-1.70058	7.55673	1.90301e-06	0.00015909
ZNF793	390927	-1.6464	-1.64649	5.2566	1.93524e-06	0.000161059
JUNB	3726	1.73613	1.7363	3.8487	1.97576e-06	0.000163697
NMRK2	27231	3.37826	3.38479	0.15014	1.98763e-06	0.000163949
HIST1H2BG	8339	-1.9861	-1.98612	7.85408	2.02053e-06	0.000165925
LRRTM3	347731	-1.85826	-1.85856	3.8104	2.04665e-06	0.000167329
SPAG6	9576	2.22847	2.229	2.4918	2.0717e-06	0.000167963
SIX3-AS1	100506108	-5.81115	-5.82257	2.80074	2.0725e-06	0.000167963
KCNV1	27012	3.19472	3.19603	2.22607	2.13437e-06	0.000172225
PPP1R15A	23645	1.48748	1.4875	6.83663	2.16396e-06	0.000173856
TMEM196	256130	-1.70891	-1.70903	4.94865	2.19405e-06	0.000175441
SEZ6	124925	-2.75829	-2.75871	4.51764	2.20259e-06	0.000175441
SLC16A7	9194	-1.66936	-1.66959	3.94899	2.22109e-06	0.000176159
KDR	3791	3.71091	3.71365	1.65651	2.25397e-06	0.000177136
SERPINA1	5265	5.39487	5.42912	-0.290252	2.25994e-06	0.000177136
FZD6	8323	1.67994	1.68006	4.27646	2.26204e-06	0.000177136
ST8SIA5	29906	-4.28343	-4.28836	2.53012	2.29773e-06	0.000178466
ZNRF3	84133	1.5606	1.56066	5.20046	2.29901e-06	0.000178466
C11orf96	387763	-2.09311	-2.09389	2.86152	2.30787e-06	0.000178466
EIF1AY	9086	2.42018	2.42052	3.32334	2.33203e-06	0.000179585
WARS	7453	1.53922	1.53925	6.30403	2.37559e-06	0.000181525
HECW1	23072	-1.63443	-1.63455	4.72723	2.37678e-06	0.000181525
LINC01963	150967	-1.86805	-1.86824	4.32882	2.42114e-06	0.000184155
LAMP5	24141	-1.6485	-1.64872	4.17257	2.44965e-06	0.000185564
RDH10	157506	2.19961	2.1997	5.19458	2.54642e-06	0.000191479
HIST1H2AE	3012	-2.04391	-2.04394	8.18749	2.54838e-06	0.000191479
MAPK4	5596	-1.56545	-1.56554	5.23798	2.62731e-06	0.000196255
LYN	4067	2.99204	2.9932	2.22919	2.63308e-06	0.000196255
PYGM	5837	2.40255	2.40308	2.81263	2.67358e-06	0.000198166
GAS2L3	283431	-1.6215	-1.62155	6.2137	2.68008e-06	0.000198166
PALMD	54873	-3.31173	-3.3129	3.63711	2.74291e-06	0.000202007
CPNE5	57699	-2.41333	-2.41416	3.02602	2.77852e-06	0.000203397
LAMA3	3909	-2.65424	-2.65472	4.35008	2.78371e-06	0.000203397
FGFBP3	143282	-2.15953	-2.1596	6.39901	2.81719e-06	0.000205036
SAMD11	148398	2.43269	2.43314	3.00408	2.83081e-06	0.000205223
PLPPR4	9890	-2.64496	-2.64519	5.05425	2.86013e-06	0.000205278
DSP	1832	2.70165	2.70197	3.77622	2.86448e-06	0.000205278
MAFF	23764	2.08357	2.08388	3.31049	2.86845e-06	0.000205278
VRTN	55237	3.0396	3.04411	0.272136	2.87582e-06	0.000205278
PERP	64065	2.22236	2.22275	3.05236	2.90762e-06	0.000206753
L1TD1	54596	4.35841	4.36059	2.69343	3.09996e-06	0.000219588
SLC4A10	57282	-1.76802	-1.76815	4.56682	3.11296e-06	0.000219671
GRIK3	2899	-2.85791	-2.85798	6.89469	3.23461e-06	0.000226686
PTPN14	5784	1.73305	1.73318	4.08978	3.2368e-06	0.000226686
PCDHGB6	56100	-1.70904	-1.70913	5.22244	3.26723e-06	0.000227957
AP1M2	10053	2.96721	2.97133	0.349669	3.29251e-06	0.00022886
CFAP47	286464	1.99114	1.99138	3.3682	3.31869e-06	0.000229819
ENHO	375704	-1.7409	-1.74114	4.0609	3.33731e-06	0.000230175
MAF	4094	1.72241	1.72247	4.94799	3.34863e-06	0.000230175
MYL1	4632	3.73061	3.74615	-0.807229	3.36303e-06	0.000230312
C9orf64	84267	2.17852	2.17901	2.55781	3.43964e-06	0.000234692
NPTXR	23467	-1.70572	-1.7059	4.3433	3.54162e-06	0.000240765
KCNA5	3741	-2.65311	-2.6539	3.60858	3.57755e-06	0.00024232
CHMP1B2P	101060146	-3.68172	-3.69415	0.605935	3.59732e-06	0.000242773
SPINT1	6692	2.48433	2.48654	0.803877	3.62605e-06	0.000243462
IL33	90865	-6.11253	-6.12999	2.74972	3.63377e-06	0.000243462
ID2	3398	1.57784	1.57787	5.92811	3.65804e-06	0.000243835
AKAP5	9495	-2.10831	-2.10857	4.09931	3.67405e-06	0.000243835
DGKI	9162	-1.64426	-1.64432	5.71381	3.67874e-06	0.000243835
DSC3	1825	2.15897	2.15998	1.6626	3.73889e-06	0.000246291
RAMP2-AS1	100190938	-2.28654	-2.28771	2.25125	3.74234e-06	0.000246291
MYT1L-AS1	730811	-2.22366	-2.22569	1.3607	3.90907e-06	0.000256355
DKK1	22943	2.62688	2.62992	0.405157	3.99105e-06	0.00025983
GNG4	2786	-1.3876	-1.38762	6.83159	3.99195e-06	0.00025983
IGSF11	152404	-2.1639	-2.1644	3.32439	4.00406e-06	0.00025983
NTN1	9423	-2.59084	-2.59121	4.4105	4.06228e-06	0.00026142
RND1	27289	1.72281	1.72292	4.41775	4.06622e-06	0.00026142
IRGM	345611	-2.32842	-2.32964	2.39072	4.07436e-06	0.00026142
HIST1H3G	8355	-2.13968	-2.13973	7.06537	4.0849e-06	0.00026142
LINC00599	157627	-1.57839	-1.57843	6.37731	4.12458e-06	0.000263052
SDC4	6385	2.01872	2.01895	3.67963	4.15954e-06	0.000264373
HIST1H2BO	8348	-1.62955	-1.62959	6.7315	4.18027e-06	0.000264784
GSC	145258	3.61019	3.61853	0.00767325	4.24324e-06	0.000267858
DLG2	1740	-1.69156	-1.69163	5.75516	4.27273e-06	0.000268806
GRM3	2913	-1.90693	-1.90722	3.71621	4.29564e-06	0.000269333
SIAH3	283514	-2.56813	-2.56878	3.33716	4.45116e-06	0.000278145
GABRA3	2556	-2.03678	-2.03695	4.80919	4.50186e-06	0.000280369
LINC01305	285084	-5.84001	-5.85106	2.80452	4.57788e-06	0.000283431
NR2E1	7101	-1.99523	-1.99532	5.77802	4.58157e-06	0.000283431
LEF1	51176	1.7405	1.74058	4.82877	4.64937e-06	0.00028667
ZNF558	148156	2.35072	2.35081	5.03117	4.66724e-06	0.000286819
CRB1	23418	-1.73235	-1.73242	5.74424	4.68598e-06	0.00028702
SNTG1	54212	-1.821	-1.82142	3.07862	4.80081e-06	0.000293086
PAK5	57144	-1.39229	-1.39234	5.90956	4.82667e-06	0.000293699
TENT5B	115572	2.88153	2.88287	1.97133	4.86237e-06	0.000294904
PAG1	55824	-1.46353	-1.46359	5.73066	4.89119e-06	0.000295181
SP9	100131390	-4.71522	-4.7198	3.18573	4.89874e-06	0.000295181
GRM6	2916	-3.48828	-3.50532	-0.397193	4.99066e-06	0.000299747
WNT9A	7483	2.07189	2.07231	2.80869	5.01222e-06	0.00030007
MTHFD2	10797	1.36717	1.36719	6.45682	5.24987e-06	0.000313287
FBXO32	114907	-2.73121	-2.7319	3.25857	5.34163e-06	0.000317741
2003-09-01	55964	-1.53336	-1.53338	7.88729	5.45022e-06	0.000323165
ADCY10P1	221442	-1.88591	-1.88652	2.77118	5.54802e-06	0.000327916
NRG1-IT1	100856811	-2.67178	-2.67727	0.49871	5.62325e-06	0.000331308
E2F2	1870	-1.7205	-1.72074	4.07571	5.64675e-06	0.000331516
RIMKLA	284716	-1.4831	-1.48316	5.82679	5.69377e-06	0.000331516
TRIL	9865	1.60186	1.60199	3.95034	5.70598e-06	0.000331516
OVOS	408186	-1.75244	-1.75282	3.29291	5.71769e-06	0.000331516
PDE10A	10846	-1.46018	-1.46021	6.55318	5.74954e-06	0.000331516
CDH1	999	3.51178	3.51307	2.56598	5.74972e-06	0.000331516
WDR76	79968	-1.5841	-1.58421	5.0187	5.75182e-06	0.000331516
CELF5	60680	-1.78664	-1.78671	5.92228	5.81198e-06	0.000333946
PDYN	5173	-5.49365	-5.49608	4.90375	5.89118e-06	0.000337452
MIR924HG	647946	-3.33375	-3.33721	2.07824	5.92501e-06	0.000338345
GDF6	392255	2.58667	2.58847	1.1233	6.087e-06	0.000346529
KCNA4	3739	-3.93936	-3.94104	3.66855	6.17441e-06	0.000350431
GORAB	92344	1.62065	1.62073	4.88063	6.20474e-06	0.000351078
DPY19L2P2	349152	-1.63616	-1.63629	4.76954	6.31204e-06	0.000356064
SCML4	256380	-2.08368	-2.08477	2.47036	6.3781e-06	0.000358665
PIFO	128344	2.46465	2.46499	3.37073	6.40307e-06	0.000358665
MIR612	693197	2.80691	2.8083	1.7896	6.43406e-06	0.000358665
RAB27B	5874	-1.48005	-1.48019	4.39632	6.45451e-06	0.000358665
SLC1A3	6507	-1.40469	-1.40472	6.44201	6.46567e-06	0.000358665
B4GALNT1	2583	-1.92081	-1.92105	4.302	6.47411e-06	0.000358665
MGLL	11343	-2.13581	-2.13783	1.47248	6.58607e-06	0.000363783
POTEE	445582	2.85082	2.85112	3.97035	6.81088e-06	0.000373854
RBP4	5950	4.39535	4.40269	0.935768	6.81548e-06	0.000373854
ARHGAP36	158763	-4.02681	-4.05825	-0.402815	6.82884e-06	0.000373854
CASQ1	844	-2.08865	-2.0901	1.97183	7.00166e-06	0.000382188
IFITM1	8519	1.48754	1.4876	4.82099	7.19374e-06	0.000391052
MSX2	4488	2.92901	2.92948	3.38789	7.20619e-06	0.000391052
TMEM38B	55151	1.64927	1.64933	5.28346	7.24869e-06	0.000392211
FAM89A	375061	1.98119	1.98177	2.15579	7.6018e-06	0.000410122
PODXL	5420	1.53834	1.53843	4.5752	7.72681e-06	0.000415657
SCUBE2	57758	1.72064	1.72081	3.52974	7.90976e-06	0.00042427
ERICH3	127254	-2.33973	-2.34282	0.662024	8.0298e-06	0.00042855
TMEM131L	23240	-1.78813	-1.78819	6.16257	8.03574e-06	0.00042855
CCL2	6347	2.57484	2.57633	1.44085	8.43759e-06	0.0004477
SCN2A	6326	-1.61804	-1.61808	6.24334	8.44307e-06	0.0004477
LINC01201	104266960	-4.49163	-4.54458	-0.192272	8.58247e-06	0.000453467
BAMBI	25805	2.71874	2.71894	4.44488	8.61114e-06	0.000453467
PTPN5	84867	-1.94425	-1.94438	5.22499	8.62513e-06	0.000453467
APOE	348	2.75732	2.7576	4.1546	8.66657e-06	0.000454358
C1orf216	127703	-2.12961	-2.12982	4.59907	8.70493e-06	0.000455084
FAM84B	157638	2.35724	2.35731	5.78612	8.73625e-06	0.000455438
ITGB5	3693	1.81038	1.81066	3.07652	8.86503e-06	0.000459943
CTTNBP2	83992	-1.38919	-1.38928	5.00801	8.87722e-06	0.000459943
SCN3A	6328	-1.41791	-1.41793	7.57897	8.91003e-06	0.000459943
HMCN1	83872	1.54359	1.54375	3.53155	8.92179e-06	0.000459943
ITGA5	3678	1.77186	1.77196	4.59241	9.10958e-06	0.000467068
SHTN1	57698	-1.48216	-1.48219	6.4497	9.11034e-06	0.000467068
HOXA5	3202	1.89184	1.89205	3.42279	9.18499e-06	0.000469599
LOC101928307	101928307	-1.83794	-1.8383	3.5456	9.24568e-06	0.000471403
GFY	100507003	-2.97985	-2.99002	-0.272962	9.32684e-06	0.000474238
NFKB1	4790	1.47741	1.47752	4.14186	9.36673e-06	0.000474965
FLNC	2318	1.40294	1.40296	6.63826	9.64154e-06	0.000486837
RBM20	282996	1.93502	1.93554	2.20382	9.65333e-06	0.000486837
EPHA2	1969	2.07164	2.07172	5.0854	9.69468e-06	0.000487275
DDR2	4921	1.91547	1.91567	3.69828	9.71453e-06	0.000487275
ADAM22	53616	-1.40271	-1.40276	6.00818	9.75871e-06	0.000488172
C5orf64	285668	-4.32108	-4.34105	0.487907	9.79656e-06	0.000488748
LINC01105	150622	-2.61059	-2.61765	-0.0748403	9.86181e-06	0.000490214
CLDN6	9074	3.6903	3.69287	1.81777	9.87877e-06	0.000490214
CTSF	8722	2.26915	2.27032	1.433	9.90927e-06	0.000490416
NEAT1	283131	1.88925	1.88929	5.94351	9.9733e-06	0.000492273
MAL	4118	2.62745	2.62935	1.09037	1.00875e-05	0.000496591
PWRN1	791114	-2.99289	-2.99712	1.24632	1.0168e-05	0.000498677
ERF	2077	1.38345	1.38351	5.04502	1.01837e-05	0.000498677
COMT	1312	2.00996	2.01036	2.75413	1.02781e-05	0.000501976
AXIN2	8313	1.52959	1.52961	6.51236	1.03507e-05	0.000504196
RARRES3	5920	3.23197	3.23818	-0.0178848	1.05015e-05	0.000510203
ALDH1A1	216	3.23587	3.24143	0.140617	1.05577e-05	0.000511592
POSTN	10631	2.79206	2.79287	2.55777	1.07182e-05	0.000516939
MSANTD1	345222	-1.98478	-1.98636	1.65942	1.0764e-05	0.000516939
YBX3	8531	1.58977	1.58989	4.12172	1.07732e-05	0.000516939
ESRP1	54845	3.98111	3.98593	1.14514	1.07794e-05	0.000516939
ZNF493	284443	-1.48112	-1.48118	5.57322	1.08216e-05	0.000517626
POU3F3	5455	-1.34774	-1.34781	5.50835	1.09461e-05	0.000522235
LINC00634	339674	-2.30056	-2.30295	1.40021	1.10002e-05	0.00052347
TMEM176A	55365	2.64971	2.65095	1.72111	1.12181e-05	0.000532473
WLS	79971	2.18564	2.18566	7.57032	1.12706e-05	0.000532495
ZFP36	7538	2.42586	2.42651	2.56583	1.1276e-05	0.000532495
SNTB1	6641	1.73128	1.73149	3.40728	1.14231e-05	0.000538074
COCH	1690	-1.7798	-1.78018	3.4812	1.16552e-05	0.000547616
CDC42EP1	11135	1.88775	1.88831	2.20953	1.17215e-05	0.000549343
FAM43A	131583	2.21323	2.21392	2.25095	1.18668e-05	0.000554506
VCAN	1462	-1.93831	-1.93832	10.556	1.18914e-05	0.000554506
FAS	355	2.44976	2.45052	2.32699	1.19715e-05	0.000556243
SPAG1	6674	1.59645	1.59672	2.97517	1.19886e-05	0.000556243
IPCEF1	26034	-2.33666	-2.33808	1.84165	1.21648e-05	0.000563011
SOX13	9580	1.95145	1.95158	4.26979	1.24363e-05	0.000574142
HIST1H2AL	8332	-1.79884	-1.79895	5.2824	1.24809e-05	0.000574773
LINC01933	101927115	3.14396	3.14617	1.39215	1.25329e-05	0.000575739
MGST1	4257	2.06252	2.06282	3.14459	1.25687e-05	0.000575958
DMKN	93099	2.00972	2.01085	1.18422	1.28852e-05	0.000589007
TCTEX1D1	200132	2.38765	2.38938	0.96832	1.29917e-05	0.000591489
TRPM3	80036	2.32972	2.32977	6.15046	1.30033e-05	0.000591489
MYL9	10398	2.62967	2.63189	0.874152	1.31024e-05	0.000593389
WNT2B	7482	1.86811	1.86823	4.35233	1.3109e-05	0.000593389
BCL11A	53335	-1.51232	-1.51237	5.8551	1.31967e-05	0.000595906
LIF	3976	2.40705	2.40815	1.72562	1.32674e-05	0.000597646
SLIT2	9353	1.32722	1.32723	6.48433	1.38208e-05	0.000619845
CORO2B	10391	-1.462	-1.46207	5.32429	1.3827e-05	0.000619845
PCYT1B	9468	-1.54998	-1.55006	5.28879	1.39646e-05	0.00062382
SPP1	6696	2.94222	2.94566	0.613648	1.39829e-05	0.00062382
LOC440910	440910	2.40305	2.40455	1.17766	1.4096e-05	0.000627357
RHPN2	85415	1.48079	1.48089	4.40339	1.41435e-05	0.000627965
TPM2	7169	1.711	1.71117	3.83363	1.4237e-05	0.00062957
GRAMD1C	54762	-1.87889	-1.87915	4.15585	1.42475e-05	0.00062957
ZC3HAV1	56829	1.57692	1.57697	5.33542	1.43611e-05	0.000631977
SPATA17	128153	1.71908	1.71934	3.04903	1.43701e-05	0.000631977
RELB	5971	2.61013	2.61076	2.78403	1.44243e-05	0.00063286
COL21A1	81578	2.5446	2.54898	-0.173981	1.45071e-05	0.000634533
GPC1	2817	-1.47961	-1.47964	6.81299	1.45467e-05	0.000634533
DES	1674	2.7999	2.80217	1.00866	1.4565e-05	0.000634533
VSX1	30813	-4.87294	-4.95248	-1.77263	1.46097e-05	0.00063456
GSDME	1687	-1.37283	-1.37296	4.35678	1.4634e-05	0.00063456
PBX3	5090	-1.44424	-1.44426	7.6459	1.49808e-05	0.000645588
CH25H	9023	2.884	2.88684	0.80067	1.49858e-05	0.000645588
TENM3-AS1	90768	1.47658	1.47672	3.72724	1.49927e-05	0.000645588
B3GNT2	10678	1.53315	1.53331	3.73702	1.51615e-05	0.000651346
POU5F1P3	642559	2.41417	2.41657	0.752477	1.52598e-05	0.000654059
OLFML3	56944	2.4002	2.40155	1.38976	1.53609e-05	0.000656871
CTGF	1490	1.72662	1.72697	2.65715	1.56847e-05	0.00066918
CCDC85A	114800	-1.57632	-1.57652	4.11505	1.6333e-05	0.000693357
DDIT3	1649	1.79413	1.79417	5.82945	1.63475e-05	0.000693357
CAVIN1	284119	2.14846	2.14946	1.51384	1.63635e-05	0.000693357
LINC00342	150759	-1.39846	-1.39858	4.43895	1.6511e-05	0.000697091
TGIF1	7050	1.45938	1.45943	5.20328	1.65524e-05	0.000697091
HERC3	8916	-1.5436	-1.54365	5.98228	1.65643e-05	0.000697091
FAM218A	152756	-1.62306	-1.62352	2.88177	1.68876e-05	0.000709086
LOC642366	642366	-1.81272	-1.8135	2.54171	1.69397e-05	0.00070959
B2M	567	1.9939	1.99422	3.09741	1.69764e-05	0.00070959
NKX2-3	159296	-5.34183	-5.39586	0.42282	1.70143e-05	0.00070959
GRM7-AS3	101927347	-5.09829	-5.15207	-0.120537	1.7151e-05	0.000713688
LOC101927314	101927314	-2.74066	-2.74089	5.32085	1.72093e-05	0.000714275
ZNF562	54811	1.6404	1.64048	4.58787	1.72421e-05	0.000714275
TRIP6	7205	1.49018	1.49032	3.84973	1.7364e-05	0.000716288
SESN2	83667	1.42832	1.42835	5.7958	1.73678e-05	0.000716288
SLC30A1	7779	1.39619	1.39627	4.54754	1.77418e-05	0.000729613
SLIT3	6586	1.75522	1.75542	3.4257	1.77809e-05	0.000729613
RHOD	29984	2.82839	2.83924	-1.17658	1.78089e-05	0.000729613
ZNF737	100129842	-1.35494	-1.35496	6.796	1.80839e-05	0.000739248
IL1RAPL1	11141	-1.61391	-1.61435	3.01933	1.81276e-05	0.000739326
FGF14	2259	-1.64377	-1.64392	4.47701	1.81835e-05	0.000739326
CDCA7	83879	-1.36805	-1.36814	4.87926	1.82053e-05	0.000739326
SNHG18	100505806	-1.66321	-1.6635	3.77519	1.83683e-05	0.000744316
OTX2	5015	1.85848	1.8585	6.77398	1.84106e-05	0.000744406
WDR72	256764	2.12729	2.12793	2.11173	1.85109e-05	0.000746834
PRKCA	5578	-1.32823	-1.32829	5.42076	1.8673e-05	0.000751741
CD274	29126	2.40654	2.40818	1.1311	1.87887e-05	0.000752727
FAM19A4	151647	2.81684	2.81726	3.44475	1.88055e-05	0.000752727
ANXA6	309	1.33479	1.33481	6.65732	1.88192e-05	0.000752727
LINC02389	400046	-3.8616	-3.89622	-1.17661	1.88683e-05	0.000753069
KLF4	9314	2.5333	2.5337	3.29902	1.91981e-05	0.000764588
YPEL1	29799	-1.33379	-1.33384	5.91611	1.9336e-05	0.000768429
FZD5	7855	-2.53751	-2.53775	5.15491	1.99974e-05	0.000793018
TOM1L1	10040	1.38101	1.38112	3.99629	2.02118e-05	0.000799808
DUSP5P1	574029	-1.90065	-1.90237	1.29933	2.0346e-05	0.000801782
SLITRK3	22865	-1.48268	-1.48286	3.86002	2.0348e-05	0.000801782
RSPO3	84870	2.33368	2.33384	4.36112	2.04477e-05	0.000804001
LOC400706	400706	-2.48999	-2.49338	0.87887	2.11345e-05	0.00082925
SGIP1	84251	-1.37801	-1.37805	6.23221	2.1456e-05	0.000838476
JPH3	57338	-1.49393	-1.49403	5.09511	2.146e-05	0.000838476
TDGF1	6997	7.05411	7.08095	1.72252	2.16882e-05	0.000845611
ARAP2	116984	-1.78506	-1.78548	3.27127	2.22394e-05	0.000865286
RAB34	83871	1.66871	1.66887	3.84809	2.25737e-05	0.000875379
TNFRSF10A	8797	2.3411	2.34363	0.47162	2.25932e-05	0.000875379
PRDM14	63978	3.64361	3.65135	0.0964618	2.29379e-05	0.000886746
OVCH1	341350	-3.06469	-3.0753	-0.0549497	2.29821e-05	0.000886746
DNAJB9	4189	1.44211	1.44213	6.55577	2.31027e-05	0.00088955
GOLGA7B	401647	-2.20316	-2.20358	3.80609	2.35177e-05	0.000903092
PLSCR4	57088	1.92425	1.92515	1.57049	2.35517e-05	0.000903092
LOC100130449	100130449	-1.90334	-1.90423	2.27756	2.3958e-05	0.000916322
CACNG2	10369	-1.92935	-1.93081	1.58499	2.39955e-05	0.000916322
LINC02106	100287592	-3.45067	-3.46057	1.06969	2.43442e-05	0.000927729
LOC105371031	105371031	-2.89595	-2.89957	1.56926	2.44865e-05	0.000931241
KIRREL3-AS2	100874251	-2.43515	-2.43932	0.342282	2.48805e-05	0.000944289
ILDR2	387597	1.58379	1.58381	6.63346	2.49733e-05	0.000945878
SLC6A7	6534	-3.28947	-3.2951	1.23493	2.51632e-05	0.000949217
KCNMA1	3778	-1.38313	-1.38326	4.25914	2.51638e-05	0.000949217
SLC6A1-AS1	100874090	-2.7658	-2.77169	0.604523	2.55326e-05	0.000960119
CHN2	1124	-1.59447	-1.59454	5.55382	2.55563e-05	0.000960119
ANXA3	306	2.53979	2.54178	0.937793	2.62018e-05	0.000979007
MT3	4504	-2.32311	-2.32426	2.41938	2.62049e-05	0.000979007
VIPR2	7434	2.11664	2.11694	3.26207	2.62173e-05	0.000979007
XYLT1	64131	-1.6136	-1.61364	6.2628	2.63937e-05	0.000983484
LOC101928433	101928433	-1.6024	-1.60276	3.30397	2.64432e-05	0.000983484
ADM2	79924	2.40498	2.40808	0.273797	2.70781e-05	0.001004
TES	26136	1.72921	1.72942	3.45946	2.7103e-05	0.001004
PNOC	5368	-2.48816	-2.49197	0.695987	2.71951e-05	0.00100541
HOXD8	3234	3.1302	3.14224	-0.982189	2.72935e-05	0.00100704
ZNF540	163255	-1.4338	-1.43392	4.49318	2.73861e-05	0.00100845
SLC8A1	6546	-1.40256	-1.40257	7.83682	2.75856e-05	0.00101378
SAMD3	154075	-3.32062	-3.32223	2.18731	2.79005e-05	0.00102022
PHACTR2	9749	1.49252	1.49262	4.21882	2.79612e-05	0.00102022
C3	718	2.04671	2.04796	1.12952	2.79923e-05	0.00102022
CLYBL	171425	2.32012	2.32029	4.27031	2.8036e-05	0.00102022
IFIH1	64135	2.01833	2.01842	4.84705	2.8087e-05	0.00102022
VSNL1	7447	-2.45391	-2.45488	3.16362	2.80906e-05	0.00102022
CPNE6	9362	-3.17324	-3.18821	-0.56516	2.86099e-05	0.0010345
PHLDA1	22822	-1.33078	-1.33083	5.51813	2.86399e-05	0.0010345
SIX4	51804	1.36321	1.36333	3.98605	2.86511e-05	0.0010345
RNASEH2B	79621	-1.72833	-1.72841	5.48851	2.88847e-05	0.00104091
LOC101927954	101927954	-4.15497	-4.19006	-0.730901	2.90133e-05	0.00104352
PLCG2	5336	2.33746	2.33815	2.30167	2.93746e-05	0.0010516
KCNG3	170850	2.82041	2.82297	0.988514	2.93796e-05	0.0010516
AKR1C2	1646	-1.44266	-1.44277	4.756	2.94101e-05	0.0010516
FBXO2	26232	1.67044	1.67093	2.2722	2.95037e-05	0.0010516
IL6R	3570	2.09256	2.09458	0.430452	2.95432e-05	0.0010516
TGFBR3	7049	1.58562	1.58605	2.14579	2.96329e-05	0.0010516
TIPARP	25976	1.40959	1.40963	5.57943	2.96345e-05	0.0010516
LINC00678	101410541	4.23478	4.24631	0.125113	2.99666e-05	0.00106136
PLEKHA4	57664	2.14682	2.14716	3.08448	3.00403e-05	0.00106194
CFC1	55997	-4.00344	-4.04811	-1.17332	3.04568e-05	0.00107462
PABPC4L	132430	1.57427	1.57461	2.62283	3.06858e-05	0.00108064
C2orf80	389073	-2.20324	-2.20393	2.93478	3.07645e-05	0.00108104
MS4A6E	245802	3.72228	3.7404	-1.03919	3.08136e-05	0.00108104
RAB32	10981	1.58219	1.58257	2.47492	3.10471e-05	0.00108718
ATP10B	23120	-3.63007	-3.63604	1.85348	3.11448e-05	0.00108854
DPY19L1	23333	1.63123	1.63125	6.69071	3.1412e-05	0.00109582
MMP16	4325	-1.34431	-1.34433	6.99273	3.1544e-05	0.00109836
SMAD6	4091	2.19634	2.19721	1.78306	3.19414e-05	0.00111011
LOC101929570	101929570	-2.28506	-2.2857	3.0834	3.20824e-05	0.00111293
CLDN11	5010	2.12477	2.12714	0.299431	3.21526e-05	0.00111328
PRSS35	167681	2.27621	2.27652	3.47062	3.23113e-05	0.0011167
TNFRSF12A	51330	2.30746	2.30835	2.00028	3.29756e-05	0.00113597
RASEF	158158	2.11918	2.12024	1.38285	3.29915e-05	0.00113597
NPAS2	4862	-1.88171	-1.8826	2.12809	3.34011e-05	0.00114142
PCDHA2	56146	-1.41638	-1.41657	3.88991	3.3421e-05	0.00114142
RARB	5915	1.45806	1.45811	5.11682	3.34496e-05	0.00114142
SAYSD1	55776	-1.51943	-1.51953	4.93733	3.34531e-05	0.00114142
MLIP	90523	-3.52343	-3.55738	-1.8763	3.34573e-05	0.00114142
ABCD2	225	-1.69191	-1.69224	3.36704	3.36755e-05	0.00114676
GAL	51083	2.97348	2.98969	-1.41488	3.39953e-05	0.00115553
BTG3	10950	1.36342	1.36347	5.39277	3.42923e-05	0.00116349
LINC00703	100507059	-8.84564	-1.44269e+08	-1.12479	3.46051e-05	0.00117196
IFNB1	3456	2.77561	2.78298	-0.666813	3.53622e-05	0.00119542
VEPH1	79674	-1.3759	-1.37595	5.84459	3.57417e-05	0.00120606
KCNJ6	3763	-1.7231	-1.72361	2.64978	3.63387e-05	0.00122397
GADD45A	1647	1.66629	1.6664	4.33588	3.6537e-05	0.00122644
MYF6	4618	2.92268	2.93881	-1.57178	3.6544e-05	0.00122644
MIRLET7BHG	400931	-2.33149	-2.33601	0.437312	3.66572e-05	0.00122672
ARID5A	10865	1.54647	1.54681	2.59169	3.66926e-05	0.00122672
POU6F1	5463	-1.4029	-1.40302	4.67734	3.67506e-05	0.00122672
COL1A1	1277	2.49103	2.49166	2.58617	3.70693e-05	0.00123513
ITGBL1	9358	-1.93921	-1.94	2.43985	3.72277e-05	0.00123819
HM13	81502	1.68509	1.68513	6.08608	3.73851e-05	0.0012382
LOC284898	284898	-3.87162	-3.90283	-0.608309	3.74142e-05	0.0012382
PTH2	113091	-3.32569	-3.33231	0.952117	3.74875e-05	0.0012382
MMRN1	22915	1.55959	1.55961	6.46897	3.74948e-05	0.0012382
TMPRSS7	344805	1.93365	1.93531	0.581361	3.76108e-05	0.00123982
ADAMTS19	171019	1.88943	1.89018	1.70564	3.81162e-05	0.00125425
RASGRF1	5923	-3.00562	-3.00656	3.29872	3.87567e-05	0.00127191
ADGRG2	10149	1.8554	1.85669	0.816915	3.87898e-05	0.00127191
OR7E12P	10821	1.96196	1.9627	1.83676	3.88626e-05	0.00127205
IL20RB	53833	2.12584	2.12708	1.28515	3.89996e-05	0.00127428
PRDX6	9588	1.39264	1.39265	7.11482	3.91298e-05	0.00127629
NEK7	140609	1.37462	1.37464	6.36373	3.96364e-05	0.00129055
ACTR3B	57180	-1.44765	-1.44772	5.44638	3.98709e-05	0.00129475
CTBS	1486	1.50218	1.50242	2.94476	3.99051e-05	0.00129475
HIST1H2AG	8969	-1.52536	-1.52538	7.67654	3.99892e-05	0.00129522
PCSK5	5125	1.38433	1.38443	4.0912	4.04341e-05	0.00130735
ARID3C	138715	-2.50102	-2.50524	0.776286	4.07383e-05	0.00131388
GDF9	2661	-1.63318	-1.63385	2.3879	4.07777e-05	0.00131388
MME	4311	2.44356	2.44593	0.636355	4.12931e-05	0.00132818
HIST1H2BI	8346	-1.50186	-1.50196	5.22718	4.14354e-05	0.00133045
DACT1	51339	-1.53628	-1.53632	6.21536	4.1584e-05	0.00133291
GABRA4	2557	1.92772	1.92976	0.19793	4.16938e-05	0.00133413
CCDC144CP	348254	-1.65181	-1.65194	4.58213	4.1824e-05	0.00133599
FOXP2	93986	-1.43915	-1.4392	5.90879	4.18974e-05	0.00133604
JPH4	84502	-1.42908	-1.42927	3.98858	4.19915e-05	0.00133674
C17orf51	339263	2.50387	2.50427	3.17707	4.2661e-05	0.00135573
CSF1	1435	1.62959	1.63001	2.24437	4.28755e-05	0.0013585
FAM160A1	729830	2.26194	2.26239	2.8473	4.30352e-05	0.0013585
CREB3L2	64764	1.44255	1.44264	4.37824	4.30477e-05	0.0013585
COL18A1	80781	2.14868	2.14873	6.15105	4.31015e-05	0.0013585
SP5	389058	1.6897	1.6905	1.34034	4.31146e-05	0.0013585
GRM5	2915	-2.5666	-2.56753	2.96695	4.31874e-05	0.0013585
KIRREL3	84623	-2.32593	-2.32624	4.30207	4.32677e-05	0.00135872
BTBD11	121551	1.40845	1.4086	3.43676	4.33588e-05	0.00135928
GDPD2	54857	1.74318	1.74344	3.12608	4.3744e-05	0.00136826
NRGN	4900	-3.01766	-3.02636	0.227131	4.37927e-05	0.00136826
WNT7A	7476	-1.33691	-1.33701	4.88603	4.39542e-05	0.001371
AHNAK	79026	2.07476	2.0748	6.48883	4.40586e-05	0.00137195
SERPINH1	871	1.83197	1.832	6.30461	4.45572e-05	0.00138515
LINC01630	100287225	-2.92605	-2.93057	1.35715	4.46767e-05	0.00138655
MECOM	2122	1.89032	1.89038	5.10811	4.48419e-05	0.00138708
ATRNL1	26033	-1.30555	-1.30556	8.95239	4.48432e-05	0.00138708
EPHA1	2041	2.30341	2.3059	0.497979	4.4994e-05	0.0013878
HAS2	3037	2.01208	2.0131	1.37077	4.50163e-05	0.0013878
RAB11FIP1	80223	1.31975	1.31979	5.39109	4.52781e-05	0.00139356
PAX3	5077	2.80849	2.80854	6.46605	4.55099e-05	0.00139837
IL13RA1	3597	1.76723	1.76756	2.89322	4.58475e-05	0.00140642
GPR12	2835	-2.84155	-2.84225	3.50257	4.5979e-05	0.00140813
TBC1D8-AS1	100506286	-2.36719	-2.37384	-0.0188624	4.64734e-05	0.00142057
TMEM151B	441151	-1.50188	-1.50192	6.21434	4.65385e-05	0.00142057
SAMD14	201191	-1.43088	-1.43096	5.20968	4.66198e-05	0.00142072
ESRG	790952	3.41682	3.421	0.794715	4.73816e-05	0.00144157
SMIM18	100507341	-1.54894	-1.54931	3.09372	4.76334e-05	0.00144516
ZHX3	23051	-1.3294	-1.32946	5.38981	4.76556e-05	0.00144516
ADAMTS16	170690	2.18838	2.18925	1.81505	4.81421e-05	0.00145146
KRT8	3856	2.88994	2.89019	4.31288	4.8148e-05	0.00145146
STC2	8614	1.68149	1.68153	6.02777	4.81603e-05	0.00145146
MATN1-AS1	100129196	1.86893	1.87049	0.728968	4.81761e-05	0.00145146
LINC01206	100996490	-2.66085	-2.66779	-0.26511	4.85975e-05	0.00145989
RIPK4	54101	2.72312	2.72446	1.78393	4.86132e-05	0.00145989
TGFBI	7045	2.37111	2.37214	1.85289	4.87819e-05	0.00146259
RARRES2	5919	2.1384	2.13973	1.18668	4.91063e-05	0.0014679
CAMKV	79012	-1.92553	-1.9256	6.07803	4.91171e-05	0.0014679
C4orf50	389197	-2.45802	-2.46754	-0.975288	4.94191e-05	0.00147455
MYH3	4621	1.48454	1.48481	2.93335	4.96469e-05	0.00147897
SHMT2	6472	1.29068	1.29069	7.40291	5.03713e-05	0.00149628
HIST1H2AH	85235	-1.37862	-1.37866	6.38605	5.04179e-05	0.00149628
FAM81A	145773	-1.59097	-1.59173	2.01466	5.047e-05	0.00149628
CPLX3	594855	1.82623	1.8273	1.16217	5.09035e-05	0.00150673
C22orf34	348645	-2.89715	-2.90882	-1.20016	5.12065e-05	0.00151328
CYP4X1	260293	-2.49591	-2.49765	2.03311	5.14102e-05	0.00151689
PRKAG2	51422	-1.3466	-1.34677	3.91168	5.18054e-05	0.00152612
RREB1	6239	1.50518	1.50536	3.42784	5.20388e-05	0.00153057
PHOX2A	401	2.30002	2.30525	-0.619756	5.24605e-05	0.00154053
NRG1	3084	-1.41604	-1.41613	5.04752	5.26857e-05	0.00154256
MANF	7873	1.28737	1.2874	5.40776	5.26959e-05	0.00154256
RSPH1	89765	2.00312	2.00435	1.10251	5.32269e-05	0.00155565
TCEAL6	158931	-3.30882	-3.3153	1.06907	5.40905e-05	0.00157681
OSR1	130497	2.16975	2.17289	-0.0379213	5.41208e-05	0.00157681
PRKD1	5587	-1.58767	-1.5878	4.72329	5.49448e-05	0.00159831
ITPKB	3707	1.70083	1.70092	4.71266	5.53396e-05	0.00160727
BACE2	25825	1.84002	1.84033	2.93846	5.57077e-05	0.00161136
RGR	5995	-2.80282	-2.80885	0.497336	5.57133e-05	0.00161136
TRPA1	8989	2.15849	2.16259	-0.511719	5.57409e-05	0.00161136
CCDC60	160777	2.34442	2.34575	1.27938	5.61603e-05	0.00162096
AGT	183	3.02704	3.03176	0.171089	5.65678e-05	0.00163019
GLCE	26035	-1.26422	-1.26425	6.27398	5.68088e-05	0.0016346
LINC01801	400685	-1.63129	-1.63162	3.33068	5.73148e-05	0.0016466
ELF3	1999	1.94923	1.95155	0.19196	5.75419e-05	0.00165005
PLA2G2F	64600	-3.80032	-3.85179	-1.94042	5.76127e-05	0.00165005
IGFBP7	3490	1.65439	1.65479	2.32755	5.82165e-05	0.00166478
DRAM1	55332	1.96572	1.96712	0.904595	5.8576e-05	0.00167248
CDH6	1004	2.02047	2.02051	6.11015	5.87298e-05	0.0016743
CXCL1	2919	3.18162	3.19012	-0.498416	5.91664e-05	0.00168416
TBR1	10716	-4.97184	-4.97536	2.67997	5.92973e-05	0.0016853
LINC01018	255167	-1.86624	-1.86877	0.92668	5.97958e-05	0.00169686
MIR100HG	399959	-1.4437	-1.44371	8.28489	6.02832e-05	0.00170808
CLVS2	134829	-1.52805	-1.5281	5.85221	6.09619e-05	0.00172468
NPAP1	23742	-2.95988	-2.97119	-0.480503	6.12015e-05	0.00172666
PCDHAC1	56135	-1.35412	-1.35417	5.65161	6.12177e-05	0.00172666
MET	4233	2.28834	2.28969	1.23904	6.15318e-05	0.00173288
LNCPRESS2	101929194	4.0608	4.0815	-0.889972	6.16749e-05	0.00173428
CHRM5	1133	-1.98504	-1.98785	0.945043	6.20373e-05	0.00174183
ENTHD1	150350	-3.57721	-3.60283	-1.34958	6.2739e-05	0.00175855
BNC2	54796	2.38646	2.38682	3.25339	6.28224e-05	0.00175855
ZFP36L1	677	1.47683	1.47686	5.80305	6.301e-05	0.00176115
GBP1	2633	2.56192	2.56458	0.543649	6.31127e-05	0.00176137
CXCL11	6373	3.08608	3.08821	1.37408	6.35097e-05	0.00176978
PRSS23	11098	1.81386	1.81397	4.5614	6.43532e-05	0.0017906
NAP1L3	4675	2.41884	2.41894	5.14259	6.48833e-05	0.00180265
FBXO41	150726	-1.67351	-1.67365	4.58934	6.49959e-05	0.00180308
CCNE2	9134	-1.63437	-1.63451	4.68799	6.60595e-05	0.00182715
IFIT3	3437	1.3945	1.39456	4.61293	6.60606e-05	0.00182715
CCDC114	93233	1.54757	1.548	2.16737	6.62692e-05	0.00183019
IRX5	10265	2.21171	2.21207	3.00544	6.64699e-05	0.00183223
LINC02502	100996694	-2.30498	-2.31721	-0.0991339	6.65405e-05	0.00183223
TNFRSF11B	4982	2.01143	2.01292	0.754961	6.73579e-05	0.00185148
TAGLN	6876	1.87603	1.87655	2.39503	6.74391e-05	0.00185148
PLCL2	23228	-1.34289	-1.34291	6.80582	6.87956e-05	0.00188593
RIMBP2	23504	1.5151	1.5154	2.55708	6.9769e-05	0.0019098
IRX3	79191	2.24551	2.24594	2.81237	7.04663e-05	0.00192604
RIPK1	8737	1.39071	1.39081	4.23397	7.11729e-05	0.0019425
COL6A3	1293	3.50598	3.50725	2.54662	7.16716e-05	0.00195111
NCEH1	57552	1.62134	1.62179	2.26173	7.18209e-05	0.00195111
HOXB5	3215	2.15391	2.15487	1.53717	7.19192e-05	0.00195111
NEURL3	93082	2.471	2.48007	-1.22298	7.19656e-05	0.00195111
IFNL1	282618	3.13076	3.13678	-0.0580178	7.21208e-05	0.00195111
ALDH1A2	8854	1.95075	1.95268	0.374018	7.22723e-05	0.00195111
HPGD	3248	-1.72318	-1.72448	1.5563	7.22971e-05	0.00195111
ADGRB3	577	-1.4964	-1.49642	7.13377	7.23294e-05	0.00195111
SLITRK2	84631	2.88628	2.89	0.370626	7.30607e-05	0.00196373
NSG1	27065	-1.37909	-1.37911	7.13627	7.30948e-05	0.00196373
MXRA8	54587	1.35645	1.35657	3.8962	7.31149e-05	0.00196373
BMP2	650	1.69736	1.69792	1.95797	7.3667e-05	0.0019757
KCNA1	3736	-2.80173	-2.8028	3.05938	7.38128e-05	0.00197676
TMEM64	169200	1.523	1.52304	5.6273	7.42339e-05	0.00198517
ANXA11	311	1.63898	1.63939	2.44119	7.50302e-05	0.00200358
SCGB3A2	117156	4.25827	4.30556	-1.81546	7.52118e-05	0.00200554
PPFIBP2	8495	1.61933	1.61994	1.69903	7.58044e-05	0.00201844
ERO1B	56605	1.43102	1.43109	4.75948	7.65751e-05	0.00203604
RASSF2	9770	-1.34117	-1.3412	6.5077	7.7712e-05	0.00206331
RBMS1	5937	2.30673	2.30693	3.97693	7.8105e-05	0.00207079
CYYR1	116159	1.7412	1.74136	3.62346	7.87864e-05	0.00208587
RAB38	23682	1.67948	1.67994	2.24292	7.92448e-05	0.00209502
NA	105373474	-3.12168	-3.13658	-0.0023564	7.94661e-05	0.00209788
SGPP2	130367	1.59661	1.59725	1.6317	7.96379e-05	0.00209878
RMST	196475	1.76534	1.76535	8.55836	7.97493e-05	0.00209878
SV2C	22987	1.98834	1.9885	4.0908	7.98393e-05	0.00209878
TARS	6897	1.35196	1.35197	7.7822	8.06245e-05	0.00211642
HTR1E	3354	1.98887	1.99218	-0.367494	8.09878e-05	0.00212296
PTPRZ1	5803	-1.47559	-1.47559	8.86638	8.1426e-05	0.00213143
PLEKHG6	55200	1.85261	1.85457	0.343033	8.15946e-05	0.00213284
GOLGA6C	653641	3.52364	3.52815	0.778085	8.30511e-05	0.00216766
LNCPRESS1	101927721	3.32979	3.34115	-0.744733	8.32214e-05	0.00216766
PLXNC1	10154	-1.24968	-1.2497	7.01325	8.32772e-05	0.00216766
ICAM1	3383	3.33623	3.33823	1.74739	8.36126e-05	0.00217334
SCNN1A	6337	2.31653	2.31964	0.0814965	8.39076e-05	0.00217796
DSG2	1829	1.48129	1.48135	5.16255	8.41397e-05	0.00218093
IFITM3	10410	1.37632	1.37637	5.11146	8.45116e-05	0.00218752
GRK5	2869	-1.45202	-1.45215	4.53181	8.46294e-05	0.00218752
RBM47	54502	2.50499	2.50524	3.87848	8.4807e-05	0.00218773
TNFAIP2	7127	1.49819	1.49848	2.7196	8.48736e-05	0.00218773
LINC01114	284998	-2.80875	-2.81168	1.83021	8.52439e-05	0.00219423
MMP7	4316	3.69136	3.72374	-1.86138	8.56518e-05	0.00220168
SMPDL3B	27293	1.87147	1.87383	0.00807704	8.63255e-05	0.00221593
LINC01918	105373984	-1.53563	-1.5364	2.00344	8.71817e-05	0.00223481
FN1	2335	1.81949	1.8195	7.17313	8.77295e-05	0.00224575
MAPK11	5600	-1.33087	-1.33094	5.21466	8.82972e-05	0.00225717
LINC02060	102546226	-2.04795	-2.04979	1.34132	8.85867e-05	0.00226146
TMC2	117532	-1.71332	-1.71528	0.905944	8.87913e-05	0.00226171
LINC02487	441178	-1.76718	-1.76841	1.71329	8.88404e-05	0.00226171
CSTB	1476	1.30686	1.30693	4.61221	8.93323e-05	0.00227112
CTSZ	1522	1.81587	1.81627	2.67657	8.97402e-05	0.00227477
ISG20	3669	1.72579	1.72684	1.09603	8.97973e-05	0.00227477
GPR85	54329	-1.38499	-1.38502	6.36037	8.98437e-05	0.00227477
BHLHE41	79365	1.77373	1.7754	0.405852	9.01226e-05	0.00227617
FAM19A1	407738	-2.60778	-2.61093	1.71421	9.03097e-05	0.00227617
LONRF2	164832	-1.39162	-1.39165	6.56395	9.03116e-05	0.00227617
LOC102724488	102724488	-2.17953	-2.1846	-0.00465025	9.03893e-05	0.00227617
DCLK3	85443	-2.65701	-2.65851	1.9701	9.09911e-05	0.00228822
CITED2	10370	1.2183	1.21832	6.30434	9.13349e-05	0.00229275
PDIA4	9601	1.3978	1.39781	7.50045	9.14581e-05	0.00229275
ARHGAP26-AS1	100874239	2.44168	2.44949	-1.09434	9.1542e-05	0.00229275
CAPN6	827	-2.41691	-2.41813	2.62982	9.26401e-05	0.00231369
LRTM2	654429	-3.19805	-3.21111	-0.484979	9.26638e-05	0.00231369
APOL6	80830	2.88351	2.88435	2.50734	9.27519e-05	0.00231369
FAM117A	81558	1.40305	1.40323	3.28034	9.31469e-05	0.00232042
NEUROD6	63974	-4.57809	-4.61017	-0.853222	9.34617e-05	0.00232262
SHH	6469	-2.38911	-2.3948	-0.489249	9.34853e-05	0.00232262
HOXD4	3233	2.3958	2.39657	2.1338	9.45619e-05	0.00234328
CACNG8	59283	-1.79955	-1.79997	3.13583	9.47624e-05	0.00234328
LINC01164	399827	-4.31922	-4.39748	-1.75276	9.47676e-05	0.00234328
NR3C1	2908	1.49195	1.492	5.27591	9.4822e-05	0.00234328
EDAR	10913	1.69863	1.69995	0.701656	9.59806e-05	0.00236875
GPM6A	2823	-1.43867	-1.43868	9.00149	9.62872e-05	0.00237317
GLIS3	169792	2.07308	2.07319	4.6212	9.71801e-05	0.002392
LINC01159	102682016	-1.60041	-1.60069	3.81581	9.73369e-05	0.00239268
AMER3	205147	-1.56393	-1.56404	4.9403	9.79044e-05	0.00240345
ROBO1	6091	-1.44825	-1.44826	8.16843	9.85673e-05	0.00241653
F2RL1	2150	1.91161	1.91226	2.16423	9.89234e-05	0.00242109
SNCG	6623	1.77579	1.77598	3.6607	9.90143e-05	0.00242109
SUSD4	55061	-1.48165	-1.48186	3.88419	9.96502e-05	0.00243343
PDE5A	8654	-1.59825	-1.59828	6.86399	0.000100271	0.00244537
CFAP45	25790	2.06395	2.06508	1.23034	0.000100501	0.00244777
GDF3	9573	4.18175	4.20942	-1.17831	0.000101675	0.00247312
LMNA	4000	1.26473	1.26477	5.39082	0.000101875	0.00247473
APCDD1	147495	1.78708	1.78713	5.52459	0.000102295	0.00247878
WNT3A	89780	2.24713	2.24815	1.57315	0.000102374	0.00247878
FAM129A	116496	1.71509	1.71542	2.70056	0.000102442	0.00247878
SH3TC2	79628	-1.96579	-1.96654	2.53996	0.000103107	0.00249162
ACSS3	79611	1.89689	1.89699	4.55192	0.000103276	0.00249207
SERTAD4-AS1	574036	-2.23673	-2.24195	0.538635	0.000103394	0.00249207
FRAS1	80144	1.39487	1.3949	5.66294	0.000103942	0.00250202
TBC1D30	23329	-1.38802	-1.38811	4.91774	0.000105056	0.00252292
SEMA5A	9037	-1.86492	-1.86495	7.0121	0.000105082	0.00252292
PRSS50	29122	2.15067	2.15353	0.0798519	0.000105717	0.00253477
FLT1	2321	1.88594	1.88706	1.08704	0.000105923	0.00253477
CALB2	794	-1.84843	-1.8489	2.67137	0.000106098	0.00253477
KLHDC8B	200942	1.6503	1.65033	6.1946	0.000106256	0.00253477
TTC9B	148014	-1.83123	-1.83167	3.38586	0.000106366	0.00253477
CRABP2	1382	1.61088	1.61091	6.08426	0.000106447	0.00253477
HYOU1	10525	1.31967	1.31968	7.83992	0.000106531	0.00253477
BASP1-AS1	285696	-1.85017	-1.85121	1.8518	0.000108916	0.00258818
KCNK2	3776	-1.71081	-1.71131	2.84152	0.000110208	0.00261554
BMP5	653	2.13723	2.13791	2.03645	0.000110538	0.00261623
PID1	55022	-1.45713	-1.45722	4.99996	0.000110555	0.00261623
TRPM8	79054	-2.19546	-2.19889	0.421313	0.00011066	0.00261623
PARM1	25849	1.44609	1.44624	3.44622	0.000111647	0.00263417
SCRT2	85508	-1.54601	-1.54648	2.64828	0.000111703	0.00263417
NAV2	89797	1.60079	1.60084	5.37356	0.00011257	0.00265125
TFPI	7035	2.78734	2.78931	1.18212	0.0001132	0.0026596
OSBPL3	26031	1.60536	1.60553	3.466	0.000113236	0.0026596
SPRY4	81848	1.79812	1.7988	1.81296	0.000113452	0.0026596
CLYBL-AS1	101927465	2.51879	2.52402	-0.493956	0.00011357	0.0026596
DLX2-DT	104326193	-3.73792	-3.77231	-0.741612	0.000113641	0.0026596
CCDC170	80129	1.81687	1.81809	0.918703	0.000114968	0.00268417
DAB2	1601	2.39505	2.3957	2.4015	0.00011498	0.00268417
BEGAIN	57596	-1.44778	-1.44809	3.34696	0.000115434	0.00269139
SHISA9	729993	2.05627	2.05664	2.85435	0.000116612	0.00271543
LMX1B	4010	2.3952	2.39561	3.05349	0.000117128	0.00272404
S100A11	6282	3.13397	3.13764	0.638161	0.000117489	0.00272902
DNAJC3	5611	1.43887	1.4389	6.22343	0.000118493	0.00274888
WFIKKN1	117166	1.73903	1.74044	0.786308	0.000118667	0.00274949
PITX1	5307	2.24152	2.2495	-1.23249	0.000119094	0.00275462
CALCA	796	2.19141	2.19755	-0.953008	0.000119185	0.00275462
SLC9A2	6549	-1.69943	-1.70164	0.723082	0.000119588	0.00276049
NA	105373380	-2.71124	-2.7211	-0.164232	0.000121103	0.00279199
RGS17	26575	-1.3073	-1.30744	4.20972	0.000121533	0.00279843
MATN2	4147	1.53119	1.53138	3.36843	0.000121776	0.00280055
ADAMTS15	170689	1.53948	1.53969	3.10965	0.000122463	0.00281285
DCN	1634	3.45754	3.45968	1.74611	0.00012285	0.00281826
HS6ST3	266722	-1.77047	-1.77084	3.15452	0.00012404	0.00284204
ABCA13	154664	2.01931	2.01965	2.96131	0.000125372	0.00286901
ACOT12	134526	-3.16846	-3.18344	-0.362582	0.000125535	0.00286922
TNFSF9	8744	1.57405	1.57447	2.35944	0.000127014	0.00289945
MIR9-1	407046	-3.43752	-3.45549	-0.0257963	0.000127328	0.00290132
RBM43	375287	1.81772	1.81849	1.6476	0.000127409	0.00290132
RIPK2	8767	1.70745	1.70764	3.59805	0.000127859	0.00290528
SDF2L1	23753	1.55666	1.55712	2.1051	0.000127896	0.00290528
C12orf42	374470	-2.22774	-2.23455	-0.726418	0.000128054	0.00290532
SCGB2B2	284402	-1.64221	-1.64386	0.84579	0.000128973	0.00292259
PWRN2	791115	-2.17623	-2.17707	2.6641	0.0001301	0.00294455
EPHB3	2049	1.22933	1.2294	4.56658	0.000131512	0.00297078
LINC02538	401286	-1.9789	-1.98218	0.415133	0.000131616	0.00297078
HBG2	3048	6.85327	7.01932	-1.02185	0.00013174	0.00297078
COL5A1	1289	1.52034	1.52043	4.3479	0.000132035	0.00297384
KCNH4	23415	-1.66795	-1.66909	1.63336	0.000132308	0.00297516
COL14A1	7373	2.6715	2.67321	1.32074	0.000132563	0.00297516
APOA4	337	6.5659	6.63448	-0.100158	0.000132575	0.00297516
CNNM1	26507	-1.51019	-1.51073	2.45034	0.000133551	0.00299319
JAG1	182	1.34192	1.34194	6.34666	0.000133844	0.00299319
PANTR1	100506421	-1.90292	-1.903	5.99038	0.000134017	0.00299319
DDX58	23586	1.53042	1.53045	6.11626	0.000134023	0.00299319
RSPO2	340419	1.82266	1.82271	5.48028	0.000134204	0.00299363
HOXB9	3219	3.43329	3.43581	1.49625	0.000134967	0.00300703
MIR181A1HG	100131234	-1.45113	-1.45165	2.46059	0.000135747	0.00302077
LOC101928590	101928590	-1.56885	-1.56913	3.41114	0.000136168	0.00302651
IRF6	3664	2.55786	2.56103	0.304276	0.00013764	0.00305557
SLC5A12	159963	2.05033	2.05123	1.55661	0.000138878	0.00307937
2004-03-01	57574	-2.06824	-2.06903	2.75336	0.000139256	0.00308408
AGAP2	116986	-1.73123	-1.73141	4.39524	0.000139793	0.00308871
PGM5	5239	2.13752	2.13768	4.19956	0.000139798	0.00308871
HOXC9	3225	2.60982	2.61723	-0.904215	0.000141355	0.00311939
UNC5B	219699	1.7674	1.76746	5.15752	0.000141698	0.00312205
NSG2	51617	-1.53303	-1.53303	9.03143	0.000141812	0.00312205
DGCR9	25787	-1.39066	-1.39103	2.84597	0.000142388	0.00313103
LOC100240735	100240735	2.14115	2.14336	0.319648	0.00014268	0.00313372
CXCL2	2920	2.82014	2.82443	0.131303	0.000143197	0.00314135
HAR1A	768096	-3.29464	-3.30586	0.54776	0.00014347	0.00314364
SIGLEC9	27180	-2.56607	-2.58008	-1.75123	0.000145166	0.00317706
NR4A2	4929	-1.88459	-1.88578	1.06149	0.000145432	0.00317912
KIAA0319	9856	-1.85419	-1.85482	2.73606	0.000147603	0.00322278
KIAA1549L	25758	-1.20472	-1.20476	5.8234	0.000147893	0.00322531
CFAP43	80217	1.2774	1.27752	3.74761	0.000148768	0.00323922
E2F1	1869	-1.3663	-1.36641	4.76534	0.000148879	0.00323922
CNTN4	152330	2.2556	2.25673	1.41028	0.000149397	0.00324668
CDH4	1002	-1.48696	-1.48715	4.02635	0.000149609	0.00324748
NA	105373132	-1.69397	-1.69564	1.18919	0.000150722	0.00326781
GCH1	2643	1.51196	1.51252	1.88905	0.000152016	0.00329202
NANOG	79923	2.63343	2.63884	-0.39661	0.000152612	0.00330107
POU5F1B	5462	3.38773	3.39573	-0.188272	0.000153044	0.00330382
SEC24D	9871	1.72711	1.72717	5.39249	0.000153095	0.00330382
MFSD6	54842	-1.42013	-1.42036	3.52282	0.000153347	0.00330543
LOC729683	729683	-1.72998	-1.73091	2.09394	0.000153617	0.00330739
TMEM176B	28959	1.93067	1.93159	1.42109	0.000154081	0.00331336
PARD3-AS1	100505601	-2.45303	-2.46029	-0.0103336	0.000154251	0.00331336
TOPAZ1	375337	-2.68633	-2.70816	-1.95816	0.000155104	0.00332782
FAM13A-AS1	285512	-1.98787	-1.98852	2.82896	0.000155634	0.00333374
TPD52L1	7164	2.70456	2.70552	2.23495	0.000155868	0.00333374
MUC5AC	4586	-2.43218	-2.43804	-0.652663	0.000155918	0.00333374
HCN1	348980	-1.99953	-2.00054	1.98156	0.000156236	0.00333669
OTP	23440	-4.3187	-4.37134	-1.68437	0.00015779	0.003366
HERPUD1	9709	1.28671	1.28673	6.67737	0.000158534	0.00337708
FUT9	10690	-1.57036	-1.57038	7.38107	0.000158673	0.00337708
MS4A6A	64231	2.44906	2.45137	0.594014	0.000159802	0.00339722
HRK	8739	1.58781	1.58867	1.20701	0.00016001	0.00339774
KLF10	7071	1.22231	1.22234	5.73309	0.000160376	0.00340162
MS4A10	341116	-3.64246	-3.69346	-2.30339	0.000161109	0.00341326
HIST1H2BF	8343	-1.39095	-1.39099	6.21644	0.00016189	0.0034259
PPP2R2C	5522	-2.09374	-2.09411	3.84645	0.000162467	0.00343192
TDRD9	122402	-3.89674	-3.928	-0.795924	0.000162544	0.00343192
HTATIP2	10553	1.68581	1.68726	0.60214	0.000163396	0.00344598
UST	10090	1.55427	1.55436	4.2913	0.000164945	0.0034725
LOC283856	283856	-2.00371	-2.00538	1.40285	0.000165065	0.0034725
CDH26	60437	-1.97455	-1.97787	0.321506	0.000165287	0.0034725
ADORA1	134	-1.67391	-1.67461	2.2295	0.000165402	0.0034725
SNORA80A	677846	2.03728	2.03842	1.61185	0.000165653	0.00347385
MYORG	57462	-1.48076	-1.48094	4.10673	0.000166643	0.00349067
LOC105377622	105377622	-3.339	-3.36648	-0.985422	0.000167699	0.00350883
RGS10	6001	2.32582	2.33118	-0.617471	0.000168539	0.00352243
IFNL2	282616	2.98133	3.00499	-2.02123	0.000170426	0.0035555
TXNRD2	10587	1.67092	1.67256	0.314307	0.000170505	0.0035555
PLTP	5360	1.61534	1.61538	5.68781	0.000171	0.00356183
CHMP4C	92421	3.22813	3.23317	0.291784	0.00017292	0.00359777
SLC19A3	80704	-2.71988	-2.72423	1.19763	0.000174176	0.0036166
FGF9	2254	-1.28133	-1.2815	3.82813	0.000174214	0.0036166
MAGT1	84061	1.25888	1.25891	5.82997	0.000174424	0.0036169
CAPSL	133690	2.17125	2.1739	0.093387	0.000175177	0.00362848
FAP	2191	1.97193	1.97364	0.547019	0.000175461	0.00363031
AGPAT2	10555	1.66707	1.66745	2.60797	0.000175972	0.00363681
EDDM13	100506374	-1.72196	-1.72403	0.798867	0.000177201	0.00365288
SPR	6697	-1.69941	-1.70187	0.845098	0.000177264	0.00365288
SLC39A14	23516	1.45229	1.45233	5.42342	0.00017734	0.00365288
THSD7B	80731	1.57412	1.57442	2.66234	0.000177926	0.00366089
ITM2A	9452	1.81088	1.81247	0.714754	0.000179059	0.00368013
THCAT155	100129223	-1.42105	-1.42135	3.01935	0.000179688	0.00368897
IGF2-AS	51214	2.32159	2.3241	0.413567	0.000180082	0.00369298
SHC1	6464	1.56088	1.56091	5.93615	0.000181067	0.00370795
PPIC	5480	2.14931	2.15019	1.75889	0.000181212	0.00370795
SP8	221833	-2.30529	-2.30546	5.16209	0.000182547	0.00373115
FANK1	92565	1.58627	1.58655	2.83518	0.000182768	0.00373156
CXCL6	6372	3.50137	3.51922	-1.18749	0.00018356	0.00373969
SLC22A12	116085	-2.62681	-2.64695	-1.56975	0.000183569	0.00373969
ZNF527	84503	-1.2777	-1.27785	3.96732	0.000184041	0.00374518
HCRTR2	3062	-1.7864	-1.78811	1.08853	0.000185476	0.00377026
THSD4	79875	-1.43977	-1.43983	5.43502	0.00018586	0.00377393
ANGPT2	285	1.58702	1.58728	3.00101	0.000186713	0.00378641
RASL11B	65997	1.57749	1.5777	3.16696	0.000186883	0.00378641
CD74	972	1.56048	1.56141	1.10327	0.000187514	0.00379506
ZMYND10	51364	1.39473	1.39502	2.61374	0.000187984	0.00380043
LINC00506	100846978	-5.83326	-6.13264	-2.59267	0.000188396	0.00380461
TMEM35A	59353	-1.45117	-1.45121	6.31677	0.000188898	0.00381016
GP5	2814	-1.73797	-1.74029	0.663503	0.000189081	0.00381016
ELOVL2	54898	-1.35526	-1.35536	4.75257	0.000190075	0.00382603
CHRM1	1128	-4.05276	-4.07532	-0.243156	0.000191665	0.00385386
LOC389895	389895	-2.1572	-2.16089	0.683599	0.000192249	0.00386141
NANS	54187	1.46415	1.46423	4.49633	0.000193053	0.00387337
SHB	6461	-1.24295	-1.24301	5.23317	0.000193486	0.00387787
PLD1	5337	2.11394	2.11441	2.58141	0.000194992	0.00390384
NA	105373801	-1.92411	-1.92767	0.279672	0.000197488	0.00394956
LOXHD1	125336	-2.5318	-2.54111	-1.07531	0.000198606	0.00396764
CD70	970	2.85377	2.86181	-0.730665	0.000199048	0.00397174
MIR204	406987	2.64846	2.6633	-1.78603	0.00019924	0.00397174
YAP1	10413	1.295	1.29502	6.64048	0.000199635	0.00397535
LINC01864	101928886	-2.73806	-2.75849	-1.27826	0.000199894	0.00397624
ZNF677	342926	1.93238	1.93336	1.27167	0.000200677	0.00398754
PRRX1	5396	2.91456	2.91686	1.13788	0.000201202	0.00399369
SYCE1	93426	-3.11194	-3.14484	-1.60265	0.000202691	0.00401895
CCT6P3	643180	1.5223	1.52248	3.4845	0.000205824	0.00407673
ACBD7	414149	-1.27329	-1.27337	4.99499	0.00020619	0.00407962
CAMK2N1	55450	-1.55604	-1.55611	5.40317	0.000206415	0.00407973
SPDEF	25803	2.873	2.87523	1.23083	0.000206947	0.00408588
CDK2AP2	10263	1.39445	1.39455	4.22793	0.000208373	0.00410966
GABRA5	2558	-2.44811	-2.44879	3.33523	0.00020871	0.00411195
HGFAC	3083	-1.54965	-1.55056	1.80197	0.000210075	0.00413444
FAM50B	26240	1.60203	1.60278	1.42926	0.000210764	0.0041436
SLC4A11	83959	2.09889	2.10102	0.492502	0.000212751	0.00417825
NFKB2	4791	1.54986	1.55002	3.64759	0.000213453	0.0041837
GALNT15	117248	-1.63542	-1.63644	1.79148	0.000213479	0.0041837
SLC17A4	10050	-2.99396	-3.02327	-2.17787	0.000214133	0.00418804
SLC22A31	146429	2.16589	2.16886	-0.00994951	0.000214225	0.00418804
LMX1A	4009	2.73119	2.73128	5.45315	0.000214378	0.00418804
DACT3-AS1	100506068	-1.77408	-1.77665	0.550187	0.0002165	0.00422505
PCK2	5106	1.37678	1.37689	3.98903	0.000218794	0.00426532
S100A13	6284	1.35415	1.35439	2.90856	0.00021938	0.00427227
MIR124-2HG	100130155	-1.23436	-1.23437	8.5584	0.000219728	0.00427456
RAMP1	10267	-1.71	-1.71169	1.65042	0.000220987	0.00429456
LOC101928174	101928174	-2.44537	-2.45426	-1.06453	0.000221515	0.00429769
CFAP161	161502	1.80452	1.80798	-0.56156	0.000221612	0.00429769
MUC16	94025	-2.69923	-2.70178	0.736693	0.000223508	0.00432892
FCGRT	2217	1.50867	1.50905	2.34173	0.000223689	0.00432892
ZSCAN10	84891	3.44122	3.44777	0.229446	0.000224445	0.00433881
NKX2-2	4821	-2.61639	-2.63297	-1.942	0.000224667	0.00433881
MMP2	4313	2.24657	2.24702	2.80736	0.00022643	0.00436832
AGA	175	1.27918	1.27931	3.62033	0.000228547	0.00440457
FOXO1	2308	1.62497	1.62526	2.79151	0.000229404	0.00441255
FOXC1	2296	2.09421	2.09773	-0.249577	0.000229436	0.00441255
KCNJ9	3765	-1.88905	-1.88923	4.42231	0.000231584	0.00444925
SERTAD1	29950	1.38195	1.38222	2.79704	0.000232024	0.00445133
CPLX2	10814	-1.79957	-1.79961	6.66159	0.000232172	0.00445133
RRBP1	6238	1.6986	1.69868	5.00497	0.000232459	0.00445189
DLK1	8788	1.84754	1.84761	5.27601	0.000232681	0.00445189
AKR1C1	1645	-1.61118	-1.61131	4.74671	0.000233736	0.00446747
ALDH1A3	220	2.18326	2.18984	-1.10288	0.000234211	0.00447051
CFI	3426	2.05207	2.05284	1.75897	0.000234539	0.00447051
TBX15	6913	1.79067	1.79169	1.03774	0.000234618	0.00447051
RIMS4	140730	-1.28072	-1.28076	6.13251	0.000234987	0.00447295
ANKRD55	79722	-3.03543	-3.0447	0.0317863	0.000235586	0.00447976
PTPRC	5788	1.72796	1.72941	0.534933	0.000236091	0.00448476
DUSP10	11221	1.28486	1.28494	4.49776	0.00023777	0.00451203
LUM	4060	2.93491	2.93593	2.29188	0.000238496	0.00452119
LINC02198	101928885	-3.05472	-3.07933	-1.88567	0.000239329	0.00453068
CLDN4	1364	2.47129	2.47265	1.51846	0.000239485	0.00453068
DNM3	26052	-1.25988	-1.25991	6.56254	0.000240631	0.00454774
OTULINL	54491	1.32242	1.32266	2.88937	0.000242015	0.00456923
LOC643542	643542	-2.43674	-2.44732	-0.566489	0.000243151	0.00458517
PAK6	56924	-1.88551	-1.88616	2.79518	0.000243353	0.00458517
NGF	4803	2.4813	2.48961	-1.15302	0.000244605	0.00460408
CRYGD	1421	-1.64845	-1.65071	0.618434	0.000245668	0.00461941
COL6A2	1292	2.00561	2.00568	5.48137	0.000248782	0.00467323
OAS3	4940	1.62452	1.62468	3.57583	0.00025003	0.00469118
LMO1	4004	-1.46112	-1.46128	4.38655	0.000250244	0.00469118
AEBP1	165	1.315	1.31509	4.3484	0.000251577	0.00471143
CAV1	857	2.50087	2.50551	-0.306935	0.000251921	0.0047131
KIRREL2	84063	1.40363	1.40378	3.5288	0.000252478	0.00471508
IGSF5	150084	1.54254	1.54307	1.97661	0.000252535	0.00471508
FBN1	2200	2.10978	2.10982	6.40803	0.000253574	0.00472784
MAL2	114569	1.41159	1.41181	2.93874	0.000253785	0.00472784
GRAP2	9402	-2.29231	-2.30158	-1.24068	0.000253982	0.00472784
RFX4	5992	1.33497	1.33502	5.08671	0.000254507	0.00473199
ADRA1B	147	-1.63553	-1.63711	1.05698	0.000254715	0.00473199
GLRA1	2741	2.70646	2.70791	1.56613	0.000256067	0.00474927
ACTL6B	51412	-1.25319	-1.25327	5.00772	0.00025631	0.00474927
RBM24	221662	1.61053	1.6107	3.60846	0.000256628	0.00474927
LOC101928177	101928177	-2.53743	-2.55484	-1.29044	0.000256669	0.00474927
SLC6A17	388662	-2.34881	-2.34938	3.21299	0.000258057	0.0047702
PROCR	10544	1.94258	1.94675	-0.723068	0.000258405	0.00477187
NALCN	259232	-1.75078	-1.751	4.21362	0.000258995	0.00477802
CAMK2A	815	-1.51678	-1.51685	5.56484	0.000259304	0.00477897
PRPH	5630	1.84256	1.8433	1.58132	0.000260006	0.00478629
EMILIN3	90187	1.35429	1.35447	3.39601	0.000260223	0.00478629
CLEC12A	160364	-4.30236	-4.38057	-2.39658	0.000260475	0.00478629
EPPK1	83481	2.10374	2.10398	3.65662	0.000260853	0.0047885
LGALS1	3956	2.1238	2.12444	2.30968	0.000261977	0.00480438
FRRS1	391059	2.24834	2.24956	1.36333	0.000263671	0.00483067
CLDN7	1366	2.19596	2.19784	0.797996	0.000264847	0.00484743
ROR1	4919	1.3948	1.39494	3.58364	0.000267454	0.00489032
RNASE1	6035	-2.3011	-2.31602	-1.3683	0.00026786	0.00489293
HIST1H1A	3024	4.3562	4.37078	-0.0694648	0.000268698	0.0049034
HIST1H2BJ	8970	-1.38043	-1.38044	7.67088	0.000270635	0.00493122
OTX2-AS1	100309464	2.11361	2.11454	1.55606	0.000270754	0.00493122
TF	7018	1.3907	1.39087	3.49097	0.00027187	0.00494671
HSPG2	3339	1.55981	1.55994	3.96645	0.000272955	0.00496158
CNKSR2	22866	-1.18552	-1.18556	5.64686	0.000273894	0.00497378
HES7	84667	-1.40787	-1.40856	2.05669	0.000274458	0.00497914
COL1A2	1278	2.04649	2.04652	6.72198	0.000275387	0.00499112
NA	105378152	-3.11035	-3.13998	-2.18772	0.000275932	0.00499612
C2orf48	348738	-1.53859	-1.54023	0.865823	0.000280168	0.00506742
EFCC1	79825	1.44402	1.44452	1.6772	0.000280416	0.00506742
LRIG3	121227	1.66178	1.66187	4.69762	0.000281796	0.00508141
TTYH2	94015	1.30899	1.30913	3.46578	0.000281973	0.00508141
VIP	7432	-1.99253	-1.99615	0.212341	0.000282012	0.00508141
CNMD	11061	1.7968	1.79756	1.73301	0.000283316	0.00509997
NA	105372192	-3.03169	-3.06112	-1.82544	0.000284938	0.00512419
WNT10B	7480	2.63292	2.63339	3.12309	0.000285364	0.00512538
TUBB8	347688	2.13489	2.1388	-0.412798	0.000285589	0.00512538
GPX8	493869	1.7744	1.77446	5.2481	0.000285833	0.00512538
BARHL1	56751	2.1987	2.19933	2.20182	0.000286539	0.00513308
CABP7	164633	1.41632	1.41675	1.90177	0.000287825	0.00515114
PCDHB9	56127	-1.46303	-1.46346	2.724	0.000288238	0.00515358
RNU1-2	26870	-1.94705	-1.94827	1.60238	0.000288627	0.00515556
EMILIN2	84034	1.99316	1.99367	2.36526	0.000289938	0.00517401
C1QTNF8	390664	-2.35413	-2.37006	-1.32843	0.000290828	0.0051849
HPCA	3208	-2.5665	-2.56777	2.47331	0.000291572	0.00518909
HIST1H1C	3006	-1.27745	-1.27745	8.99553	0.000291623	0.00518909
TDRD12	91646	-1.789	-1.79068	1.22095	0.00029258	0.00520109
USP18	11274	1.85214	1.85242	3.10026	0.000292857	0.00520109
HSPB8	26353	3.43291	3.43418	2.50042	0.000293823	0.00521092
CRIP1	1396	2.13982	2.14118	1.18737	0.000293972	0.00521092
TPBG	7162	2.6314	2.63142	7.77801	0.000298774	0.00529099
LOC100505588	100505588	-1.78755	-1.79184	-0.213248	0.000300837	0.00532244
SYT15	83849	-1.97358	-1.97545	1.15721	0.000302082	0.00533938
WIPF3	644150	-1.57043	-1.57085	3.04299	0.000302935	0.00534935
NA	105376056	-2.22745	-2.23204	0.166068	0.000305167	0.00538364
PDIA5	10954	1.50114	1.50135	3.21057	0.000306331	0.00539905
PITX2	5308	2.01101	2.0136	-0.0277036	0.000306634	0.00539926
REEP1	65055	-1.31652	-1.31655	6.69715	0.000308197	0.00541907
NHLH1	4807	1.41382	1.4139	4.366	0.000308343	0.00541907
STMN2	11075	-1.20379	-1.2038	9.95409	0.000309683	0.00543747
GSTA1	2938	3.12509	3.13669	-0.989434	0.000312592	0.00548337
CREG2	200407	-1.89239	-1.89291	2.3043	0.000313999	0.00550126
CHD5	26038	-2.18927	-2.18959	4.03347	0.000314205	0.00550126
TRIM68	55128	-1.33301	-1.33318	3.98687	0.000316536	0.00553684
LINC02510	729307	1.75035	1.75174	0.613812	0.000318787	0.00557096
LINC00310	114036	1.78374	1.7851	0.774244	0.000319381	0.00557611
G6PC	2538	-3.85782	-3.90943	-2.26187	0.000321285	0.00560406
LINC01322	103695433	-2.57343	-2.5803	-0.217334	0.000321853	0.0056087
CCDC140	151278	2.99151	2.99258	2.26307	0.000322192	0.00560934
CDK6	1021	1.22498	1.225	6.74617	0.000323834	0.00563265
DRC1	92749	2.15118	2.15158	2.86328	0.000324563	0.00564004
PDGFA	5154	1.646	1.64643	2.35158	0.000325091	0.00564393
DNAH7	56171	1.3457	1.34577	4.61772	0.000325826	0.0056514
TNFRSF19	55504	1.38941	1.38946	5.22363	0.000329463	0.00570915
PYCR1	5831	1.34857	1.3486	5.88434	0.000332753	0.00576079
LOC440982	440982	2.17772	2.17845	2.04806	0.000337337	0.00583471
FAM163B	642968	-2.14646	-2.14876	1.36731	0.000338557	0.00585035
EMX1	2016	-1.98684	-1.98988	0.47636	0.000339444	0.00586023
KCNQ5	56479	-2.09553	-2.10061	-0.740154	0.000341818	0.00589573
CYBRD1	79901	1.68852	1.6886	4.86114	0.000346264	0.00596687
SRY	6736	1.80942	1.81161	0.118637	0.000347668	0.0059855
COLGALT2	23127	2.10622	2.10626	6.21481	0.000350514	0.0060289
ADAMTS17	170691	2.30781	2.30885	1.65834	0.000351742	0.00604442
FGF17	8822	-1.42656	-1.42733	1.71436	0.000352487	0.00605163
IFITM2	10581	2.1892	2.1911	0.619087	0.000353393	0.00606158
TRMT1	55621	1.35926	1.35932	5.07615	0.000353968	0.00606582
RAB15	376267	-1.3481	-1.34818	5.18502	0.000354719	0.00607309
PPM1H	57460	1.66954	1.66965	4.29368	0.000359467	0.00614551
DPPA2	151871	1.89521	1.90072	-0.991445	0.000360048	0.00614551
POMC	5443	1.93964	1.94192	0.180086	0.000360264	0.00614551
NOS3	4846	1.6898	1.69126	0.53685	0.000360434	0.00614551
PLAC4	191585	1.53549	1.53634	1.09351	0.000360605	0.00614551
ZNF248	57209	1.90034	1.90047	4.2415	0.000360975	0.00614619
CPVL	54504	1.69804	1.69833	2.98736	0.000362789	0.00616712
AGBL1	123624	1.50722	1.50776	1.86856	0.000362869	0.00616712
C13orf42	647166	2.43884	2.45256	-1.83624	0.00036362	0.00617422
GOLGA6B	55889	2.79125	2.794	0.801342	0.000363982	0.00617472
NMI	9111	2.03457	2.0372	-0.0226643	0.000364791	0.00618278
CPA6	57094	-3.45104	-3.48899	-1.38948	0.000369512	0.00625709
HIST1H2AB	8335	-1.3957	-1.39578	5.35938	0.000370596	0.00626972
CYP1B1	1545	1.89439	1.89457	3.66562	0.000371937	0.00628669
SLAMF8	56833	-2.09122	-2.10197	-1.26116	0.000372637	0.00629278
DOCK6	57572	1.7012	1.70148	2.97242	0.000374791	0.0063234
ACSS1	84532	-1.58414	-1.58464	2.46779	0.000375337	0.00632687
B3GNT9	84752	1.84373	1.84479	1.21066	0.000377457	0.00635683
WDFY4	57705	-2.69447	-2.70687	-1.43445	0.00037893	0.00637585
TSPAN2	10100	-1.31971	-1.31981	4.60503	0.000382341	0.00642742
ELN	2006	1.65462	1.65473	4.36262	0.000383446	0.00644016
TMEM213	155006	-2.11991	-2.12919	-0.819634	0.000384307	0.00644878
ARGFX	503582	-4.64761	-4.75211	-2.43876	0.000384788	0.00645102
LOC101929237	101929237	-2.56238	-2.57638	-1.41114	0.000388014	0.00649435
CRB2	286204	1.24986	1.24988	5.79538	0.000388283	0.00649435
B3GALT1	8708	-1.36326	-1.36348	3.62672	0.000388422	0.00649435
GLTPD2	388323	-1.41585	-1.41657	2.06643	0.000391007	0.00653168
EGFL6	25975	3.44022	3.44085	3.50785	0.000391801	0.00653906
C19orf57	79173	-1.36802	-1.36832	3.219	0.000393961	0.0065692
ACTA2	59	1.66477	1.666	0.769966	0.000396207	0.00659769
MEF2C	4208	-1.32572	-1.32578	5.29814	0.00039638	0.00659769
TMEM72-AS1	220980	-1.59546	-1.59741	0.668081	0.000397087	0.00660352
GUSBP4	375513	2.19109	2.1918	2.034	0.000398495	0.00662102
GABRB3	2562	-1.26235	-1.26237	6.96843	0.000404866	0.00672085
RGSL1	353299	-2.41783	-2.43304	-2.00552	0.000407791	0.00676109
SKAP2	8935	1.30228	1.30245	3.1758	0.000408019	0.00676109
P3H2	55214	1.9418	1.94245	1.97609	0.000410543	0.00679179
PTCHD1	139411	-1.82182	-1.82212	4.03388	0.000410835	0.00679179
ARHGAP33	115703	-1.19938	-1.19945	4.99634	0.000410969	0.00679179
SLC26A8	116369	-1.89471	-1.90139	-0.855753	0.000413562	0.00682855
TMEM229B	161145	-2.2805	-2.28127	2.98592	0.000418424	0.00689721
GDF7	151449	2.46301	2.46365	2.45026	0.000418463	0.00689721
CCM2L	140706	1.62434	1.62492	1.86943	0.000419418	0.00690682
DAO	1610	-2.5405	-2.5604	-1.64295	0.000420355	0.00691378
HIST1H2BM	8342	-1.2994	-1.29946	5.73491	0.000420715	0.00691378
TRIM61	391712	1.80155	1.80432	-0.228748	0.000420959	0.00691378
SLC10A4	201780	-2.62922	-2.63209	2.13526	0.000421818	0.00692177
FHAD1	114827	1.44876	1.44916	2.06062	0.000422748	0.0069309
LINC02495	285484	-2.0713	-2.07591	0.0446412	0.000423324	0.00693423
MGAT4C	25834	-1.55956	-1.55962	5.78768	0.000426567	0.00698117
LLGL2	3993	1.98695	1.98874	0.602234	0.000427428	0.00698911
ACCSL	390110	-1.89101	-1.89849	-0.845428	0.000427921	0.00699102
C3orf52	79669	1.73398	1.73697	-0.463283	0.000430818	0.00703195
GNG12	55970	2.14558	2.14566	5.24527	0.000431185	0.00703195
CPB2-AS1	100509894	-1.42123	-1.42198	1.75005	0.000433951	0.00707086
TTLL2	83887	-2.37158	-2.37715	0.0900696	0.000435556	0.00709077
MAGI2	9863	-1.27879	-1.27882	6.00661	0.000436429	0.00709876
CDH15	1013	1.86133	1.86354	0.0392139	0.000437008	0.00710196
MYH1	4619	-5.9335	-6.23321	-2.52838	0.000439924	0.00714309
PDLIM1	9124	1.90686	1.90777	1.69027	0.00044073	0.00714992
GRID1-AS1	100507470	-2.19427	-2.20526	-1.27191	0.000442149	0.00716668
EPHA5	2044	-1.49527	-1.49532	5.45289	0.000443461	0.00718166
DCAF12L2	340578	1.37681	1.37723	2.16276	0.000444263	0.00718264
DGCR5	26220	-1.28113	-1.28133	3.65759	0.000444295	0.00718264
AEN	64782	1.444	1.44404	5.48494	0.000446712	0.0072086
TANC1	85461	1.28948	1.28956	4.22262	0.00044682	0.0072086
CPO	130749	1.68401	1.6848	1.45755	0.000447132	0.0072086
C7orf57	136288	1.69974	1.70155	0.15358	0.000447454	0.0072086
SH3D19	152503	1.51469	1.51487	3.42894	0.000447986	0.0072109
CARD10	29775	1.79843	1.79951	1.13641	0.000449625	0.00723101
LOC101928961	101928961	-1.77385	-1.77513	1.357	0.000450674	0.00724161
KCNAB3	9196	-1.35173	-1.3521	2.8357	0.000452377	0.00726269
PICART1	284080	-2.12592	-2.13359	-0.714873	0.00045446	0.00728982
ANXA1	301	1.95189	1.95266	1.64211	0.000455472	0.00729975
BAG3	9531	1.38107	1.38129	3.08186	0.000455976	0.00730151
TRIM71	131405	1.36434	1.36454	3.15325	0.000458479	0.00733527
NPSR1-AS1	404744	1.8817	1.88539	-0.628196	0.000461791	0.00738189
COBL	23242	2.45997	2.46151	1.26426	0.000466338	0.00744448
FER1L4	80307	1.71319	1.71331	4.27866	0.000466751	0.00744448
SNAI2	6591	1.51244	1.51368	0.917746	0.00046691	0.00744448
AQP1	358	1.75953	1.76022	1.74632	0.000470397	0.00749365
CHRM3	1131	2.0044	2.0048	2.77904	0.000472237	0.00751145
HIST1H4H	8365	-1.31674	-1.31678	6.2655	0.000472683	0.00751145
PPP1R17	10842	-1.39112	-1.39146	2.87821	0.000472729	0.00751145
PNMA5	114824	-3.58606	-3.60421	-0.322485	0.000474097	0.00752674
EPCAM	4072	1.80371	1.80419	2.35782	0.000474745	0.00753059
GALP	85569	-1.74844	-1.75396	-0.269037	0.000475548	0.00753688
VTN	7448	1.78973	1.79075	1.3225	0.000476115	0.00753944
[truncated: 724 more rows]
